# Supplementary material for: Comparative Gene Expression and Physiological Analyses Reveal Molecular Mechanisms in Wound-Induced Spore Formation in the Edible Seaweed Nori
Source: Front Plant Sci. 2022 Mar 17;13:840439. doi: 10.3389/fpls.2022.840439 (PMC8969420; doi:10.3389/fpls.2022.840439)
Supplement: Supplementary file 1 [file Table_1.xlsx]

## Sheet: 6h
Dataset 1. The list of DEGs in N. yezoensis in the 6h, 1d, 2d, 3d and 5d samples.
The list of DEGs in N. yezoensis in the 6h samples.
	Average FPKM
gene ID	control	6h	1d	2d	3d	5d	6hvscontrol_padj
py00010	8.16353	38.138	49.823	23.1617	36.6444	10.9597	2.28236e-20
py00011	15.3242	40.3485	29.1059	15.2523	19.0113	8.7373	1.57087e-09
py00017	48.0349	1.28455	2.5414	4.62418	2.47188	10.7592	1.39485e-34
py00018	0.795932	14.8567	8.87818	0.330197	0.336372	42.283	1.47931e-26
py00019	1333.42	169.361	84.6032	602.035	345.646	239.778	1.97941e-21
py00020	22.4977	9.51539	9.04611	6.70067	12.1596	31.5226	6.79979e-05
py00022	22.5959	48.7759	32.9251	25.6251	30.6115	34.0213	2.70584e-05
py00024	19.4634	1.03514	0.284296	0.260117	0.29862	0.176292	8.29054e-29
py00025	179.573	36.236	9.44836	6.73514	10.4383	18.4749	7.59953e-22
py00037	9.70041	32.3665	30.5961	23.438	28.3234	100.423	3.04055e-08
py00038	11.324	1.66827	1.42151	6.68811	4.54648	11.5416	1.84313e-14
py00040	168.447	54.9908	55.1625	61.8803	59.6706	128.689	4.97374e-07
py00044	4933.53	13390.9	6547.84	2986.89	5103.53	1198.12	7.6339e-12
py00046	10.9753	5.36642	3.8367	5.03336	7.1647	2.1017	0.034646
py00054	61.8872	30.678	18.3517	21.7332	31.6853	60.3973	8.23062e-06
py00055	10.686	40.3211	20.1836	13.3573	21.3967	16.7742	4.50411e-19
py00057	137.151	22.8926	24.6418	28.1083	33.2815	24.4079	5.52191e-15
py00062	9.80923	24.9078	30.5169	25.0393	22.6211	28.4686	2.26541e-10
py00064	13.4103	46.5939	33.374	23.1027	38.2199	487.094	4.67793e-19
py00078	113.688	2.95084	4.80168	35.1233	14.221	25.9181	3.38422e-61
py00081	77.4568	6.38253	43.49	81.5768	61.2699	55.2969	4.81167e-35
py00084	10.7386	68.6129	9.60132	15.439	123.647	3.42389	3.51784e-12
py00092	60.3669	16.5843	13.9967	10.4963	3.51167	0.335889	3.08691e-06
py00093	55.1314	26.9282	26.9691	31.4049	31.9346	44.014	3.48338e-05
py00099	20.4634	41.1326	26.4543	14.8055	19.9566	97.4515	0.000523117
py00102	1417.28	431.819	172.529	68.0391	138.358	86.078	2.42882e-08
py00104	18.117	5.1407	8.68195	9.84479	12.9188	7.91009	2.64272e-08
py00107	10.2343	3.20673	7.2929	9.04349	7.17924	4.53782	6.62771e-10
py00108	2.69119	5.46004	3.68599	2.57315	3.12581	4.32824	0.00032905
py00110	16.0379	6.33516	4.86104	5.45886	5.43323	5.35273	0.000106631
py00112	4.72236	9.97805	17.0627	10.9283	11.8045	6.85861	6.24554e-05
py00114	387.752	110.959	47.1837	110.815	80.71	72.5113	3.32303e-10
py00115	10.1327	4.61864	5.72777	8.17235	8.85147	14.6501	0.000792941
py00118	27.0729	13.4021	47.9451	78.632	61.8531	80.6017	0.000271407
py00121	2.37445	6.7044	19.5856	10.2598	10.2885	3.29587	2.37407e-06
py00122	7.18545	1.41183	8.3952	18.7742	29.5954	12.37	2.8043e-13
py00123	836.569	304.861	532.432	139.212	822.503	510.829	2.67119e-05
py00124	745.593	73.0723	28.7256	145.022	113.553	138.704	2.09014e-26
py00126	7.94572	2.95462	13.9353	18.1017	12.7075	8.26017	0.00056251
py00128	34.8148	84.1434	85.2858	53.5545	64.8295	45.3795	1.19243e-08
py00130	60.9341	7.73543	21.8112	34.9472	24.8768	36.1999	5.12985e-30
py00132	92.7828	12.691	20.2289	45.6094	32.8955	25.8114	5.47109e-26
py00134	118.637	12.4082	72.9755	93.5946	86.1877	61.3021	2.01816e-46
py00139	5.84777	21.9243	19.8186	6.68119	5.65103	3.98286	1.03195e-05
py00145	17665.3	6398.13	5285.81	8200.12	11580.4	5028.59	6.40745e-08
py00146	68.9693	27.7861	26.5959	59.8004	68.3115	56.9603	1.38939e-05
py00148	427.167	50.4798	76.6835	439.37	487.429	213.215	7.39281e-44
py00149	30.5635	72.0287	32.1152	41.6396	38.135	41.6937	1.78484e-05
py00166	27.5362	9.29644	36.3416	31.6342	26.4829	21.5922	1.57671e-06
py00168	6.87278	18.5334	11.3229	7.65266	6.45162	342.247	1.73173e-07
py00170	821.687	282.622	35.2044	164.812	182.025	57.7501	7.24231e-08
py00175	50.5605	8.75929	10.5714	13.7624	12.4693	7.96666	4.09848e-20
py00176	182.947	13.3116	88.6159	184.186	118.217	122.478	1.31742e-52
py00177	5.19164	11.1311	34.7144	24.763	26.327	8.79495	0.000335197
py00179	6.7062	3.00884	4.95387	3.93452	4.17064	2.44413	0.00679676
py00180	5.2355	0.538131	3.70729	11.8964	8.64689	6.82695	4.40131e-12
py00184	7.47966	15.1515	21.3381	10.5897	20.8996	44.4516	9.99507e-06
py00186	9.89733	26.3922	14.2594	4.9484	4.62096	3.73135	9.83052e-07
py00188	46.0098	22.0652	12.0452	47.223	47.7825	16.1591	0.00804575
py00191	811.435	1657.19	1414.35	1078.6	1145.67	681.162	1.69038e-06
py00194	5.32694	1.43772	0.44073	0.454224	1.10753	4.22056	5.58048e-07
py00200	123.765	44.1145	34.5083	24.9536	40.5016	140.751	9.3743e-05
py00202	106.661	5.70125	16.3254	81.1188	79.7079	50.9643	1.0355e-44
py00206	5.14604	1.10111	11.8744	53.1641	28.8117	21.6529	0.000182191
py00207	9.40029	4.38346	6.5099	18.1578	13.5916	9.60578	4.18247e-05
py00216	15.1643	30.3858	25.0254	23.8879	20.5964	38.6584	8.57555e-07
py00217	4.95854	11.9776	7.38335	6.24851	9.25898	3.61265	3.85886e-06
py00218	1.39254	0.567904	1.91622	12.7716	5.16621	5.06323	0.113117
py00222	7.59239	0.262594	0.726561	1.16341	0.664789	4.97287	1.47789e-19
py00225	22.6244	1.9031	4.85949	5.59728	6.71454	1.79054	1.33606e-49
py00232	335.455	63.074	102.532	289.729	224.891	179.322	1.9303e-20
py00237	2.55477	6.10899	2.78993	2.01244	3.54093	1.53777	0.0018269
py00238	25.8001	144.891	134.028	71.5668	98.669	38.0733	1.50543e-31
py00240	834.915	131.845	174.557	32.5281	174.145	50.3041	1.93461e-16
py00241	1177.33	3422.59	3271.25	398.732	454.713	248.788	9.77002e-11
py00242	20.1964	53.1564	61.6186	30.5643	40.2319	13.3241	8.23401e-12
py00244	163.271	31.2541	36.0966	35.2734	34.8294	140.417	6.9787e-24
py00246	2.20625	7.99589	5.36098	4.82628	6.17441	6.56893	2.77459e-05
py00251	57.7893	178.478	146.542	133.569	136.546	132.185	2.10191e-15
py00253	2.82767	0.726671	1.38383	44.6999	54.2347	35.8698	0.00310893
py00254	116.388	44.0944	38.2966	63.6249	74.0244	66.0787	3.12943e-06
py00263	2.5003	0.265667	5.02567	21.6799	17.7884	7.07882	6.30616e-06
py00268	99.7878	37.7913	12.3166	0.670701	15.3549	0.601769	0.167899
py00270	24.4905	10.6445	58.6652	48.3181	38.4441	24.0736	0.000901867
py00276	5.69834	11.5156	13.4098	11.7326	8.92445	6.95944	3.12513e-05
py00277	69.5626	8.89393	9.68919	24.9957	20.7052	39.8454	1.441e-27
py00278	22.4947	1.55858	8.34202	66.0379	39.294	46.3792	2.09408e-22
py00279	20.1459	6.74336	6.28228	33.2671	23.5385	29.7356	2.95998e-07
py00284	18.9992	52.5512	37.32	35.9656	31.2196	19.701	3.23362e-10
py00286	37.4761	84.3775	50.8018	32.8306	35.7251	41.0775	4.85838e-08
py00287	5.10553	14.8639	9.12207	4.27332	4.20234	4.08104	2.14711e-06
py00288	505.217	42.5768	240.927	319.316	235.287	84.6523	3.85405e-33
py00290	6.59923	23.7299	18.2163	16.361	12.1792	10.2457	3.75814e-06
py00291	52.6809	14.5615	25.8117	91.3893	63.0512	34.5594	2.29506e-13
py00293	17.8706	7.97071	6.38105	12.1359	13.2879	10.6759	1.15395e-06
py00297	16.5797	7.80407	20.1879	22.9563	17.0817	20.3411	8.23192e-05
py00304	5.9078	0.898255	2.62617	7.15387	4.95454	3.91454	2.13927e-07
py00308	946.239	84.2351	75.9334	153.58	162.906	61.3885	1.79347e-36
py00311	307.798	99.4236	45.5606	44.5664	62.6377	75.6778	4.71387e-13
py00317	47.5008	19.0214	22.7891	38.1236	35.256	13.5049	2.15283e-06
py00322	19.6265	48.2968	53.1136	45.3692	48.4368	55.846	1.50808e-08
py00325	267.546	50.3525	34.8428	27.0288	41.3465	85.5523	2.07087e-12
py00328	46.6833	101.502	63.0012	47.1643	49.7145	36.8905	8.38067e-09
py00336	41.6612	10.0739	7.94785	5.24303	9.46073	12.3659	1.6099e-11
py00337	4.68481	9.57446	7.37451	4.87942	175.904	3.3271	0.00351992
py00338	908.083	132.07	58.1096	198.701	210.101	132.556	1.27467e-35
py00339	58.7255	8.07526	13.7314	10.3775	11.5094	6.7922	1.56236e-18
py00352	43.1273	86.5869	17.2553	16.687	24.3674	56.5618	7.56508e-05
py00354	91.7646	8.01335	12.9935	14.9267	12.2693	10.9472	2.74783e-32
py00355	434.256	27.5401	29.3948	28.0166	38.2355	21.7167	9.50111e-78
py00357	5.46025	16.0123	24.9397	15.6422	16.6595	6.28089	1.76639e-09
py00359	5.02655	21.3749	14.6211	12.8457	13.3839	16.9175	2.86604e-10
py00364	157.157	482.128	210.741	205.997	187.348	525.133	2.95322e-15
py00366	10.5208	29.0779	44.8394	9.31377	18.1827	5.39495	2.83685e-11
py00388	90.344	242.331	226.863	114.695	172.099	75.352	2.7405e-06
py00389	3.13719	6.91209	8.3754	4.56001	5.05655	8.6731	4.88608e-06
py00393	27.2548	1.45916	8.01239	47.5626	34.2958	29.4702	4.54847e-44
py00398	103.931	48.0494	220.707	127.988	154.647	130.977	8.38738e-05
py00408	40.9902	14.0536	29.0449	1.49361	56.3789	12.0076	2.88269e-07
py00411	146.253	14.768	10.6906	13.2422	13.324	26.4451	7.21266e-14
py00417	10.4458	24.1106	32.2597	31.0866	29.5326	26.5207	5.11714e-06
py00419	2.95439	17.7806	8.69855	6.50465	6.60424	8.49696	9.35839e-21
py00420	8.68395	25.1905	4.23882	6.00165	5.50077	2.51507	5.70212e-09
py00426	970.292	242.896	85.1333	459.185	312.895	242.087	4.53538e-12
py00428	11.3971	0.703034	1.66656	11.8366	8.29661	7.53207	2.09124e-33
py00430	57.1603	22.7538	69.9987	72.0512	70.065	28.8994	3.41674e-10
py00434	93.0441	11.8689	7.04015	83.8087	24.6017	40.7113	1.95293e-23
py00437	13.2355	1.04558	6.35302	8.50595	6.05894	4.68567	4.0073e-15
py00439	7.69623	2.12326	6.36219	8.62393	7.34293	4.54008	5.27384e-06
py00443	0.548825	4.65337	3.81346	3.63902	10.0299	10.6301	0.00140747
py00447	698.071	52.2035	24.3326	254.698	155.833	84.6856	2.96091e-63
py00448	137.588	14.9402	45.7777	164.178	122.632	96.7251	4.87896e-34
py00450	50.4586	4.31854	16.598	18.8285	17.3187	6.36589	1.59211e-45
py00453	9.78636	22.3427	15.1428	16.9	13.7356	26.0228	1.98633e-09
py00461	105.6	289.34	110.175	68.2746	105.737	148.814	1.1987e-11
py00463	143.51	46.1923	29	23.665	29.2066	39.6882	1.70161e-14
py00467	27.1042	7.95355	5.55764	4.84417	4.11098	3.63387	1.03744e-09
py00470	154.156	9.28918	7.75238	10.9484	16.4752	4.40827	1.68874e-31
py00477	7.70098	17.4327	14.0537	13.0942	17.307	11.9811	2.20889e-06
py00479	0.15185	0.498295	0.582179	0.376568	0.507607	7.44494	0.140759
py00485	324.769	1000.56	317.172	175.182	282.875	334.551	1.01972e-17
py00486	1.11261	0.0951937	0.0175428	0.0185336	0.0276964	6.49206	0.000292452
py00488	14.3375	5.86955	10.3236	15.2087	14.5817	19.4289	0.000558051
py00493	6.32781	61.4578	24.1047	12.0003	10.3908	5.00977	8.27771e-43
py00495	379.399	25.6911	13.4148	4.86582	9.65427	1.42763	3.07101e-60
py00501	1.22452	14.2495	20.1802	9.80936	11.9227	7.61825	3.0587e-26
py00509	34.5739	181.216	66.4146	22.7068	40.2218	30.6117	3.18287e-18
py00510	238.452	114.003	94.7645	82.479	86.4832	79.7042	1.70576e-05
py00522	201.608	55.7484	59.6501	89.4384	135.91	220.203	3.75299e-06
py00523	144.684	49.8003	68.5321	125.499	127.503	116.244	6.5113e-10
py00525	674.331	188.065	105.453	129.538	104.585	404.444	1.07167e-14
py00529	6.46899	0.387155	0	0.200996	0.0627867	0.445139	2.01221e-10
py00530	33.6257	7.42835	9.05463	15.2052	12.9672	56.9147	7.76917e-13
py00534	555.006	10.5206	8.6023	8.16037	9.1775	2.26163	2.11424e-14
py00535	2471.28	725.652	365.175	459.412	557.172	876.413	3.64573e-13
py00539	0.626598	0.299588	0.876308	1.31355	1.05867	225.609	0.115856
py00540	265.364	32.039	29.242	52.4794	38.2993	22.1647	1.73043e-29
py00541	10.6716	1.95641	4.14142	6.04331	5.69297	27.1884	1.94023e-12
py00542	110.608	41.9334	81.4271	113.662	87.194	81.634	7.32573e-06
py00545	148.436	68.9665	101.532	88.7722	81.0955	78.1509	2.78671e-06
py00547	8.60013	22.8058	9.64834	8.06501	9.56545	15.7986	4.46374e-06
py00549	440.11	116.392	31.6028	16.4965	30.4049	71.5193	2.70131e-11
py00553	4.61987	1.94538	5.80422	5.20084	5.57554	3.22587	0.00132814
py00554	15.9692	7.38813	24.5182	30.1308	26.1981	16.6544	0.000968944
py00555	24.5955	11.9561	8.69086	17.0134	17.5872	12.1914	0.000167566
py00557	7.14194	0.566021	2.49128	23.5731	10.9714	12.7294	6.71681e-19
py00564	7.17797	1.16173	1.22634	1.28341	1.36566	0.720325	1.54984e-08
py00565	4.86152	1.88633	2.78459	11.0192	21.153	12.5159	0.000127631
py00568	13.2866	44.3894	28.9974	25.0152	28.9675	25.3222	3.11164e-13
py00574	8.00467	3.49621	8.68097	5.39679	5.5201	6.79001	1.33521e-05
py00582	1.32354	3.8147	5.14205	4.23799	4.04803	1.98407	8.76366e-07
py00583	0.150431	0.0152123	0	0	0.0656828	162.193	0.150679
py00584	67.9036	183.283	100.235	63.4129	72.874	400.567	1.99578e-09
py00586	41.6434	87.6821	103.498	61.2077	78.2544	55.1621	2.82017e-08
py00587	248.292	81.4297	99.7471	180.703	203.197	85.4775	1.09987e-10
py00588	104.831	29.2261	129.912	122.873	100.47	48.0198	9.65599e-10
py00591	15.0177	1.21419	0.861781	0.760869	1.69579	1.45493	2.39461e-17
py00592	13.358	3.20908	1.41686	0.722581	1.23959	2.60814	1.23996e-07
py00594	13.9123	5.91864	2.1497	1.01428	1.22914	141.746	0.000996533
py00595	200.283	29.082	64.7983	164.706	134.028	68.6565	2.61215e-29
py00596	0.318499	3.52272	1.61458	9.05921	7.24173	10.1151	0.000349351
py00601	141.044	51.7182	22.2129	109.314	149.249	131.755	0.000308288
py00603	50.5772	107.466	64.9166	50.0447	55.0164	119.528	4.23549e-07
py00608	43.3295	20.4046	31.5152	33.7597	32.4222	28.0435	4.17304e-05
py00618	146.045	6.52202	16.4643	145.402	111.458	23.9348	8.1409e-76
py00619	157.131	44.3975	139.457	151.387	121.437	82.1879	9.60356e-15
py00622	0.20354	0.00987969	0	0.00991077	0.0177259	11.8927	0.0950387
py00626	259.293	8.67846	26.7168	159.292	95.5975	74.59	3.87667e-112
py00627	50.8982	22.3957	24.374	64.3304	36.313	41.7933	5.07189e-07
py00631	20.5123	8.21657	12.1623	13.4772	14.4962	4.71986	3.1025e-06
py00632	4.66256	13.4503	23.9095	8.95682	11.0253	2.3167	2.06901e-08
py00633	20.8696	2.87136	0.850998	0.662501	0.934835	0.285511	5.57817e-09
py00638	1.18678	5.46834	2.05815	1.72867	1.90876	6.40536	2.01357e-06
py00651	383.432	19.3824	18.5765	21.0757	16.4553	29.8392	2.89906e-73
py00652	200.005	26.2569	28.7348	99.9887	69.8505	426.295	3.49357e-18
py00654	10.2762	22.5845	26.5804	22.0039	24.8405	24.5525	4.47949e-06
py00656	112.976	12.8209	20.2735	47.0735	42.9435	51.9565	3.10624e-28
py00657	70.7036	157.633	47.888	34.6597	45.1671	67.2867	3.01403e-08
py00664	180.209	393.153	169.864	112.535	124.644	93.6661	1.40943e-08
py00665	66.4274	22.3103	16.5404	15.7935	14.9135	16.4513	7.94873e-05
py00670	52.0793	24.0665	21.9827	19.8809	21.5841	25.4655	7.38184e-05
py00671	24.663	3.70759	6.29885	14.3785	8.71784	5.39627	5.89449e-19
py00672	81.8767	10.88	32.2064	47.9897	60.7211	94.5812	0.000213254
py00676	11.3262	5.52721	22.6683	19.1379	15.4001	8.49369	0.00701758
py00677	0.614955	1.40838	1.3051	0.913743	0.8177	14.4578	0.0166525
py00681	37.3828	15.1921	23.0493	18.8125	17.7265	8.7272	1.24106e-06
py00682	13.6168	4.05741	9.83011	10.1758	8.44116	2.99408	6.53083e-07
py00686	1071.16	407.66	842.433	79.0626	63.7781	55.5642	2.2834e-05
py00690	16.8456	43.7607	56.5003	55.6178	64.092	54.5443	1.71113e-11
py00701	12.7354	26.6919	22.0222	19.1139	17.5846	26.0983	9.02944e-08
py00702	48.5052	430.932	759.228	85.9459	74.8882	49.146	4.6818e-44
py00709	1.27262	0.0786059	0.748839	5.24598	1.75132	1.64298	5.32789e-13
py00727	11.3984	28.5276	24.6124	21.3715	22.5538	73.762	2.00645e-10
py00728	21.8275	2501.95	2201.55	234.533	191.505	82.8285	6.88164e-132
py00729	668.828	1658.45	587.242	83.6422	82.998	52.0402	1.4879e-09
py00746	28.1802	10.8828	23.7713	40.1948	35.69	24.9655	2.04032e-06
py00754	26.6156	2.90323	2.02165	2.7433	4.38213	1.3605	4.4148e-29
py00769	0.443143	0.0969705	0.323879	0.0978904	0.0848511	6.18109	0.113875
py00775	300.304	16.877	146.035	133.493	228.136	94.2933	2.31294e-54
py00776	3.26176	12.7367	11.3531	7.77458	7.44447	6.247	1.35614e-12
py00780	63.937	142.367	160.646	126.521	130.388	64.249	3.7699e-08
py00793	94.0518	201.932	156.624	133.132	154.17	160.753	1.02505e-07
py00797	38.6277	80.5353	50.9165	51.2881	61.2904	117.701	7.8175e-07
py00799	2.22694	0.850123	2.63934	8.63258	4.89764	2.08698	0.237851
py00801	2.94103	6.77517	6.22721	2.12441	2.92137	3.44143	2.7623e-05
py00802	14.9187	53.8076	49.5945	30.4674	41.9157	31.5292	5.53516e-11
py00805	1122.04	361.017	196.99	570.284	439.061	271.139	1.21114e-07
py00813	16.6527	35.7903	36.8865	22.9587	25.2612	18.3477	2.85323e-08
py00815	240.143	83.467	133.715	146.228	153.567	122.884	5.82047e-10
py00817	17.6028	44.1932	46.1221	39.1548	42.914	39.5644	5.53154e-10
py00821	39.0925	17.8729	25.2817	22.2529	23.029	15.6273	1.66144e-06
py00822	41.0348	5.25811	16.9187	30.6357	32.3007	29.3392	8.94335e-30
py00824	3.30365	1804.74	1432.77	81.5717	19.3056	137.486	2.14294e-259
py00825	0.723455	18.9267	13.1333	0.985329	1.75325	0.950169	6.95351e-37
py00826	18.2054	8.11166	6.31083	5.84852	7.1413	6.09733	0.000831217
py00827	175.171	25.4074	18.0144	41.6857	31.1113	56.2348	1.01632e-33
py00829	149.702	15.5447	29.2551	20.9222	25.2624	127.659	4.25814e-24
py00835	1.41276	54.3092	21.3373	0.122951	0.129093	0.329664	1.6699e-63
py00839	94.5556	300.791	141.554	37.5329	49.5825	31.0678	4.34806e-11
py00840	407.291	998.462	576.956	243.883	268.439	141.621	1.84028e-09
py00843	22.1129	6.35061	15.4104	16.6896	22.0011	23.0832	7.15055e-08
py00844	16.4158	4.79119	20.3718	25.195	29.5288	56.7053	1.26863e-09
py00847	43.9498	114.943	100.576	52.3135	60.2052	53.7698	1.04947e-09
py00849	2.5599	9.86246	7.46889	7.10292	7.69704	10.3156	4.85207e-11
py00853	92.6812	6.13064	35.8249	62.6592	39.4003	21.3775	1.66421e-59
py00855	6.9909	44.5275	40.0313	11.2149	12.6114	13.7493	2.53404e-39
py00856	9.66797	23.7041	27.1293	71.2328	180.758	275.593	3.56997e-05
py00859	8.97007	30.2362	28.9672	22.5611	22.8038	18.479	4.68309e-09
py00860	15.393	59.6955	62.4643	33.5017	33.4374	32.6035	1.50988e-11
py00864	294.591	80.2272	64.1592	48.4447	60.2381	38.3635	7.52756e-13
py00865	8.66505	1.36023	8.67326	14.8765	7.27163	5.03228	9.22117e-29
py00870	24.7009	11.4617	18.5474	18.962	20.7845	26.2173	8.97831e-06
py00874	266.244	37.3028	56.7834	56.3411	50.1833	128.015	2.24299e-44
py00879	529.07	48.8035	31.7893	47.763	44.3194	48.6211	8.55709e-58
py00884	72.2655	14.6068	13.3006	13.7105	12.4844	19.892	4.14443e-18
py00887	14.8011	3.9243	12.2184	15.4389	11.5825	15.1322	2.4436e-07
py00888	9.31695	2.42423	3.46377	11.0851	7.26654	13.9561	6.32972e-08
py00891	13.4836	31.5761	28.8377	20.3924	23.4991	14.4643	6.50294e-08
py00892	123.945	27.8517	32.6721	39.75	35.5513	36.201	4.33998e-13
py00893	106.607	32.8394	35.19	66.2617	57.0685	42.951	7.19505e-12
py00896	177.535	464.187	228.509	46.1591	55.468	25.7335	2.73258e-11
py00898	140.525	329.451	420.266	319.4	252.472	425.052	1.75878e-07
py00906	17.2086	80.1536	81.6803	45.6049	57.9535	106.28	3.93596e-25
py00908	44.686	8.25913	16.0225	46.5041	27.8227	21.5323	2.46341e-20
py00910	27.5412	1.68785	5.57004	16.7796	9.44846	17.9507	5.34484e-39
py00912	10.4189	63.581	72.0438	33.4037	44.2535	16.8758	3.02395e-37
py00916	761.936	45.8563	28.7034	568.872	199.578	235.471	1.35717e-36
py00923	177.701	56.2959	26.698	18.6903	23.7397	12.5876	7.30752e-12
py00937	56.816	11.5798	19.0316	40.8402	31.9414	42.0366	2.14821e-24
py00939	1.5335	5.33608	11.0824	5.12091	4.87456	23.5682	3.01609e-07
py00941	50.8476	11.6732	14.4906	11.3904	12.8824	19.4445	1.63561e-11
py00945	0.901129	7.15224	7.02691	8.89255	7.3299	7.25467	1.26584e-08
py00949	44.806	9.17456	8.70899	15.6906	13.4218	13.7613	2.42703e-13
py00953	2.85674	8.56837	9.81251	2.23338	9.54455	1.68141	3.27421e-08
py00954	231.616	49.4229	48.8506	55.8289	124.073	8.08912	3.06068e-23
py00956	14.4391	29.6354	17.7934	14.4111	12.8782	17.1831	0.0122062
py00957	9.98417	22.5976	10.6335	6.97237	9.55782	10.88	1.73297e-08
py00961	25.6473	396.007	159.277	23.6034	32.3635	10.6294	8.45444e-37
py00982	11.1075	266.394	78.055	21.6208	115.148	6.99173	7.11048e-39
py00984	116.069	41.6926	25.9211	26.2502	28.8508	24.3753	4.26145e-08
py00985	35.6616	16.783	13.7683	15.8248	16.72	16.0961	0.00150279
py00986	119.834	5.61423	4.39248	5.83694	7.30484	2.69443	1.89348e-61
py00987	194.801	12.8624	8.50826	8.89418	11.4832	4.52106	1.59277e-35
py00991	1.67794	0.199181	13.8258	1.59973	1.00507	186.315	6.18224e-07
py00992	45.8349	15.7181	38.7712	60.0527	47.4339	45.0586	1.99429e-09
py00993	176.352	9.05044	7.18482	43.2285	15.9393	70.724	2.36757e-39
py00994	7.84587	0.412915	5.16702	4.7187	6.18714	8.31403	1.02693e-14
py00995	0.441847	19.0741	21.597	6.19971	18.8666	17.866	3.02927e-36
py00996	12.2839	2.65767	3.68466	20.3918	13.2876	13.5382	6.35342e-10
py01002	32.9654	5.09264	22.0826	31.3819	28.3893	15.0807	1.51762e-19
py01014	44.9283	17.5087	10.1776	4.77033	6.77015	3.27397	7.08475e-05
py01018	17.5576	49.2182	26.3644	22.0458	24.1184	29.0149	1.72344e-15
py01024	14.5456	2.34954	7.23102	30.8186	27.1648	19.2743	9.8209e-18
py01033	40.7681	5.93132	32.6582	47.9613	49.7637	50.6751	3.07798e-26
py01037	138.399	42.7249	42.6335	171.413	148.666	318.522	5.55782e-16
py01045	503.103	131.08	289.015	397.295	392.187	236.344	5.68626e-17
py01049	220.7	50.01	189.928	199.477	250.771	87.5827	9.04426e-14
py01050	345.397	139.89	86.1904	294.664	130.368	220.267	1.14369e-08
py01052	83.8144	10.0489	7.51614	17.5159	17.4933	15.3167	1.21078e-29
py01060	923.129	306.527	274.053	93.6923	103.249	64.5738	9.59218e-09
py01061	75.2302	369.601	275.226	63.0096	125.288	35.4497	1.04164e-10
py01063	55.2979	8.18584	39.0465	51.7037	50.6984	53.1684	9.01927e-18
py01064	71.0574	172.447	164.757	120.314	118.119	92.7494	7.36921e-06
py01066	446.898	13.4707	15.0332	240.583	64.6275	116.215	1.2611e-45
py01067	10.9204	2.67709	16.3111	23.5934	19.0264	9.17998	6.50659e-10
py01070	242.833	7.40139	27.4428	23.1604	27.2897	16.9732	2.90531e-47
py01071	36.6662	8.38286	21.6212	25.6474	23.2909	12.2488	4.0216e-19
py01073	10.7205	4.66245	22.1256	33.7251	27.4089	27.527	0.00200785
py01080	7.40463	1.98351	11.7353	0.60897	2.02334	9.2962	1
py01084	228.196	13.4907	5.88946	28.3514	5.51875	16.6269	1.64706e-40
py01094	414.512	165.254	115.969	150.878	133.957	106.906	7.4733e-07
py01095	122.451	2.89913	7.61615	111.932	35.9135	33.2588	1.25654e-64
py01106	9.51905	32.4323	23.7909	17.5205	28.4314	51.4063	3.36866e-09
py01108	13.0281	3.6211	5.81516	9.68305	5.99894	9.34316	1.78821e-07
py01110	228.661	28.5535	21.6109	11.7145	13.835	23.2476	8.50995e-55
py01116	2.58417	9.71424	9.47471	4.17243	3.55321	22.4584	1.02351e-06
py01129	28.4041	1.48428	2.3875	52.5212	13.9187	133.957	5.85832e-58
py01139	3.3706	8.6791	16.0997	6.7575	11.1201	2.07863	1.95865e-05
py01142	316.788	25.2211	47.4856	189.816	122.989	86.3199	1.17434e-33
py01143	23.5823	2.02977	9.01695	18.5454	16.1038	9.38718	9.39323e-40
py01147	5.02596	1.89303	0.836598	0.470066	0.891468	1.1755	0.00108803
py01154	44.6091	20.8504	22.029	23.3406	26.5867	18.7442	3.7711e-05
py01155	14.9073	6.92821	12.9797	11.3912	9.15375	5.97281	0.00265264
py01156	145.852	5.30702	3.27036	4.1545	1.62832	1.27871	3.65137e-82
py01158	601.804	1367.03	1236.71	981.372	1113.15	515.336	4.75046e-09
py01167	4.15069	18.1698	16.2989	11.8758	13.9487	9.41712	2.20721e-13
py01171	5.45651	0.269187	0.108649	0.042544	2.07676	0.585067	3.50923e-07
py01174	42.7423	8.75461	10.6144	18.4783	16.6531	32.6643	6.00733e-23
py01178	1.03407	6.02383	3.61982	1.278	3.51071	4.50538	1.13232e-07
py01181	3.73657	8.25909	18.0533	22.8039	14.0093	61.0012	0.00576465
py01183	18.3712	1.47045	0.0112809	3.11555	0.136473	1.67829	7.58896e-26
py01185	129.505	18.4939	10.4656	10.9923	15.0334	7.44636	4.56645e-25
py01198	81.7012	8.92633	36.7522	86.5788	56.2926	25.4244	4.01444e-36
py01199	131.254	41.1753	50.9207	189.064	280.062	117.24	3.82571e-14
py01202	0.308507	10.7846	5.7587	0.47559	3.07572	0.265854	9.67814e-26
py01205	19.4352	5.44152	22.1642	24.9733	22.2516	12.0569	1.19903e-11
py01211	79.456	36.9382	30.4663	37.5183	43.0031	37.8867	9.58719e-05
py01216	2.70679	7.54465	5.9732	2.27887	2.57973	6.82114	9.17428e-05
py01220	4.77957	11.6118	11.8243	9.06097	7.82586	7.35369	4.6185e-09
py01221	12.3324	2158.74	490.711	34.3663	39.3865	43.6857	0
py01223	73.7476	18.024	13.0763	40.0166	29.0727	17.6562	2.99042e-15
py01224	34.96	104.73	112.534	89.8512	106.299	67.1665	3.60835e-13
py01229	49.0338	11.6658	11.6699	13.9815	13.2331	8.69197	2.12592e-13
py01237	17.5153	1.14794	16.298	26.112	19.4685	7.76321	4.52908e-23
py01240	10.2343	5.02415	10.829	13.7677	11.0248	8.91594	0.000421349
py01241	11.1968	5.10758	1.81909	32.2214	24.0032	43.4186	0.00292609
py01255	6.4915	0.372462	0.803107	3.18727	1.26509	0.629119	1.22487e-17
py01275	5.51698	70.025	10.8283	4.28547	4.00588	1.82285	9.19305e-23
py01276	4.3265	13.4029	122.464	11.0338	81.0944	5.5166	9.67632e-05
py01277	149.401	31.7465	26.1463	24.1845	28.0255	27.4131	2.15962e-21
py01279	311.55	908.809	975.577	671.365	656.863	446.974	3.54476e-12
py01280	37.5225	10.3741	5.64481	19.5865	9.92672	18.4116	2.49723e-08
py01282	14.0483	5.20068	6.27087	7.57132	6.31623	4.68983	0.000113903
py01285	0.0164458	0.054637	0.181185	0.840563	0.382862	8.55607	0.692571
py01288	54.8711	2.17427	5.31737	35.4968	15.9697	22.8842	3.89773e-43
py01303	26.3235	57.3924	47.3377	52.7353	44.9465	103.185	0.000362047
py01305	93.3884	16.2931	80.0684	42.129	53.0386	20.4649	1.032e-24
py01307	50.1963	19.7405	17.2905	11.6011	13.1758	20.0184	2.54419e-07
py01309	8.64657	3.63006	9.80129	9.51025	8.34288	10.9153	0.00285769
py01311	55.4865	19.2923	62.2843	61.5386	56.7045	29.942	1.45381e-10
py01312	43.4582	4.06282	16.4925	33.5922	17.9763	26.3693	2.04183e-29
py01321	520.342	216.157	314.583	366.949	387.685	249.199	8.2753e-06
py01322	32.0898	13.0448	15.9124	45.1201	61.5942	85.3214	2.91575e-08
py01323	10.7273	130.479	146.075	64.6207	70.0085	38.1904	4.56741e-48
py01326	19.5906	7.25632	3.01769	9.31116	6.20514	9.69646	5.56508e-07
py01327	35.676	17.5751	66.0578	73.3666	78.7975	336.407	0.000154107
py01328	22.6449	10.1678	11.1102	8.30412	6.74334	7.28153	0.000130313
py01334	61.143	15.6914	11.7637	25.3649	18.7916	47.8771	7.85984e-10
py01335	219.73	505.003	120.259	90.586	158.162	246.072	4.03964e-08
py01342	644.819	24.5378	10.2355	179.952	81.8601	285.049	1.29296e-50
py01361	11.0948	2.24232	5.37206	39.4293	19.6447	6.95523	4.17475e-12
py01362	5.91203	12.7368	19.1045	12.4193	14.2471	6.97088	0.000199304
py01367	15.9844	4.91491	1.42861	1.59317	1.48423	18.3772	0.00136931
py01368	25.5759	175.364	152.257	49.1412	88.2078	65.4875	1.79633e-24
py01377	9.21569	60.65	20.0371	9.25813	20.8963	4.78895	2.02471e-23
py01379	19.9092	5.11905	13.5257	16.5034	14.9796	4.53901	9.0221e-07
py01388	6.97549	22.2373	18.8627	24.715	26.0267	37.0221	2.12756e-09
py01389	0.466018	4.41872	3.83416	2.61612	3.42194	10.8623	7.03723e-08
py01394	376.362	30.534	40.2613	51.0947	51.9191	72.0723	1.92337e-44
py01395	45.9524	108.014	280.239	176.182	221.825	41.3084	8.46892e-08
py01398	38.008	9.18591	41.4511	56.5298	44.6969	22.4779	1.26638e-17
py01399	6.72042	37.5966	41.5902	37.1036	34.1269	18.2849	8.29803e-12
py01402	6.84795	21.8037	12.3953	12.7496	17.1794	17.2224	6.01748e-08
py01406	6.15661	21.2128	18.074	10.5548	13.566	11.1778	1.80448e-11
py01409	3.83522	9.58742	6.71454	4.68952	4.0215	10.7006	7.93426e-05
py01410	340.8	61.7489	21.6303	26.809	42.4709	35.3499	1.9518e-22
py01412	81.7497	28.9375	153.113	126.206	101.286	32.6216	2.38169e-08
py01417	0.828392	7.43515	7.18555	1.56251	9.43805	4.02019	0.00188406
py01422	67.1053	16.8938	39.8957	52.0562	43.0443	31.5482	9.07375e-15
py01428	5.34718	13.65	9.59008	6.04392	8.92717	7.4771	0.00013865
py01430	7.47734	3642.61	3283.84	170.014	51.5702	2606.16	1.9646e-257
py01437	26.8711	64.6864	69.5937	64.669	65.6053	99.6453	7.38594e-08
py01438	15.5272	5.93686	16.6588	18.2533	16.525	6.99452	3.22762e-07
py01439	33.2006	14.7779	18.8798	20.3161	19.7577	14.2609	4.63313e-07
py01445	18.4199	7.38031	15.9063	32.2243	30.8246	12.9297	7.21772e-05
py01447	153.44	13.7073	30.2921	491.113	240.39	113.078	7.28028e-31
py01448	22.52	223.302	39.2427	18.3503	63.7137	68.1892	5.09029e-31
py01458	46.4828	118.247	127.447	77.5388	114.563	49.776	3.20368e-09
py01459	80.9633	3.35635	7.08846	119.731	31.9459	41.0213	3.47204e-33
py01460	37.0104	1.52556	3.30452	39.6169	6.62498	7.96139	2.70893e-49
py01461	5.05786	46.2079	24.597	37.404	40.7309	90.2193	1.22875e-43
py01463	63.7379	24.722	56.5159	218.1	128.666	262.966	3.61309e-09
py01465	11.0335	1.04409	0.616171	3.3437	6.44038	6.3735	4.77537e-14
py01485	4.62054	18.5656	21.0725	16.4016	14.5718	21.122	3.38379e-12
py01488	130.78	34.7082	58.7748	128.325	116.366	66.7072	2.23375e-17
py01489	45.3662	3.87219	4.88042	3.88855	4.66246	1.70476	1.71987e-31
py01491	24.5397	2.70176	12.2311	19.5808	14.1784	6.94401	6.22516e-30
py01492	199.581	78.1945	13.0741	15.902	13.6986	7.63673	2.63996e-06
py01511	20.6618	47.1299	106.723	68.9757	102.007	27.5421	0.000113987
py01512	43.9007	9.29927	5.65191	19.5794	13.62	8.78994	4.64639e-18
py01513	73.1386	301.15	127.617	93.5533	94.7228	117.225	1.26569e-12
py01515	63.408	21.2531	18.8044	19.3958	19.3826	13.8822	2.05391e-07
py01518	23.4936	3.09396	21.8458	15.1721	58.4689	19.1629	5.88419e-30
py01520	44.6757	398.611	230.094	26.6019	52.655	9.39621	1.30832e-51
py01521	12.803	67.2629	25.7755	9.97081	15.0772	76.7345	7.26923e-23
py01529	1856.8	92.1027	184.724	162.465	180.716	76.5965	4.19682e-69
py01530	64.129	1.20405	0.530391	0.547939	0.33983	11.6361	2.43539e-42
py01535	11.1613	2.50083	11.7141	25.5709	14.3772	37.1924	6.80137e-12
py01536	130.904	9.55029	0.629566	1.44803	0.598604	6.72602	1.58105e-06
py01539	28.0417	72.4605	44.7888	51.1351	47.3245	89.9267	2.60188e-09
py01540	17.5028	35.1834	25.4106	30.4253	29.5924	52.4884	0.000228194
py01545	33.3758	14.6092	23.9219	30.3797	34.9669	60.0533	1.2003e-06
py01549	2.21923	0.0650319	0	0	0	36.3876	1.50654e-05
py01550	0.384414	0.0827787	0.0435877	0.059361	0.0190701	41.931	0.0508007
py01560	35.6949	11.0152	15.4346	21.1686	13.7352	7.86133	2.44602e-06
py01561	0.0235133	0.0889017	0.130767	0.0715391	0.0769975	7.38668	0.59398
py01566	3.19059	23.0913	9.41775	11.5893	8.88813	9.74538	7.63566e-14
py01570	135.317	61.6512	84.3347	113.518	104.813	66.7015	5.14011e-06
py01571	2.95197	23.8025	18.3085	9.75921	12.5074	29.8837	9.71808e-19
py01578	21.7431	10.4732	11.028	15.8726	13.6759	13.3758	0.00079556
py01585	8.47378	17.0829	14.2797	12.9625	15.4573	23.439	5.19401e-07
py01586	0.791174	2.28354	3.11471	3.00231	2.44405	794.304	0.234532
py01591	5.62021	1.66395	3.3946	3.8953	1.67291	3.09877	0.000236404
py01592	29.8583	1.87299	0.839031	1.70762	1.31358	30.0488	1.79347e-36
py01593	304.102	1239.07	352.953	246.613	301.154	1281.77	3.89957e-21
py01594	207.765	423.775	166.752	105.89	182.99	152.933	1.08732e-06
py01602	1.59984	60.2266	15.8361	1.59604	1.12812	10.6652	6.17167e-71
py01603	1.51568	127.976	55.8551	2.85714	1.72031	22.2806	8.1948e-108
py01610	3.0811	10.3132	7.32513	6.71827	6.0849	14.1772	1.01399e-07
py01611	3.84687	8.19135	2.52537	1.5241	1.8973	55.1148	0.000825835
py01612	9.81227	3.13306	3.58179	5.67579	5.52025	4.19021	3.72104e-06
py01613	36.9608	18.3804	17.4865	23.6301	23.5348	19.1892	0.000104969
py01615	189.226	512.549	409.385	62.9643	382.336	5.58358	9.26196e-06
py01622	443.806	154.365	135.913	169.558	130.339	81.6245	2.74865e-13
py01624	9.83371	1.12988	2.39447	4.42266	3.48024	2.3442	2.16452e-19
py01625	537.285	232.305	126.788	18.5278	66.1727	57.1205	6.55824e-08
py01628	77.3133	208.555	111.041	35.5507	37.9642	28.2566	1.31054e-08
py01629	21.5956	45.88	56.7739	70.1354	63.224	28.7747	1.33251e-05
py01632	18.3305	46.0595	33.9169	24.6241	19.4857	32.4046	1.51301e-11
py01633	4.68551	11.5588	4.92487	2.34929	3.40212	3.15978	0.000838277
py01634	29.0512	0.756568	1.6511	9.55423	0.673761	0.280613	2.5865e-31
py01635	3.30237	11.5288	11.6226	5.95876	7.77774	2.63407	2.23667e-10
py01636	0.375755	1.32305	1.95109	3.42092	3.78875	7.29566	0.0184759
py01637	26.6917	10.2025	17.3452	24.7416	24.3439	8.94552	2.54031e-08
py01639	122.534	42.9735	43.4104	90.1397	60.4783	65.9279	2.06874e-08
py01642	865.544	2725.53	2183.06	1590.21	1548.71	948.038	1.79084e-13
py01643	53.5519	136.658	57.2795	13.3483	18.1003	2.48722	2.19473e-05
py01650	8.57163	32.7095	10.1241	4.30997	14.9221	31.6292	6.12641e-11
py01651	271.795	97.4807	43.3762	70.7285	97.9014	40.0679	3.94461e-08
py01652	62.4265	11.4959	13.3352	19.4436	27.5929	29.0741	2.62459e-19
py01657	1.40466	0.122761	1.61387	13.3746	6.49021	4.94448	3.33066e-08
py01658	21.5588	6.68058	4.57388	8.22968	9.29205	5.09708	1.08958e-05
py01674	19.1525	1.20435	10.6051	20.7681	12.7681	4.95266	8.78231e-31
py01676	50.3457	117.762	235.478	151.846	192.788	46.0968	2.24535e-08
py01679	5.96939	14.3068	13.1129	12.4397	10.2572	8.37157	0.000168503
py01680	1.94712	5.86229	6.67293	5.18595	4.1024	2.66973	2.98366e-08
py01682	52.0467	184.693	71.8461	38.3575	44.7441	23.2987	3.84443e-12
py01689	5.38202	2.61582	2.79432	6.41254	5.5265	13.3971	0.000949071
py01691	76.0395	12.4298	11.699	12.7374	10.8794	24.1881	2.29029e-29
py01694	685.147	95.7943	51.8443	40.5267	79.6923	69.0954	2.93901e-19
py01695	139.102	48.7842	45.0915	32.8333	36.5879	70.1712	5.52041e-10
py01696	1.24167	0.36019	1.26801	0.590627	0.362238	35.0365	0.0426793
py01698	10.1395	2.73121	19.5411	15.7218	18.1589	8.01238	3.26004e-08
py01699	3.18244	10.6351	39.0707	18.9057	28.2837	4.87795	2.12209e-06
py01701	25.8904	67.2864	33.8902	39.4486	39.6969	63.911	2.71036e-08
py01712	312.399	34.4022	33.4242	153.747	115.226	71.1784	2.84206e-33
py01718	45.9448	12.235	17.9642	28.7047	28.9482	22.6283	5.68652e-15
py01721	2.74726	6.80017	6.05983	6.92542	4.37747	5.15451	1.69077e-05
py01722	24.6226	6.4389	18.1141	33.5346	19.4459	34.4946	1.3519e-10
py01729	13	39.8643	31.0256	24.7252	27.1669	18.854	7.36564e-13
py01731	24.2352	62.1149	26.6381	16.7241	22.669	58.9219	1.08297e-11
py01732	256.891	58.9821	85.5383	172.95	168.443	92.5092	2.95386e-17
py01733	28.5663	101.87	125.266	120.169	126.317	233.098	5.30129e-09
py01734	513.89	1771.28	1379.87	833.57	950.181	5821.11	1.21181e-20
py01736	23.8216	7.04008	11.1907	12.5553	9.92475	12.1287	3.11215e-09
py01737	385.353	48.1818	61.5365	171.681	120.635	125.368	1.32823e-31
py01739	14.6651	7.01531	17.9187	8.32688	6.51497	9.29757	0.492405
py01740	12.9122	5.66431	6.8818	12.8092	8.91148	11.4171	7.35458e-05
py01748	4.00959	10.1068	8.80386	6.24048	7.65708	7.72195	1.45207e-05
py01751	131.061	30.4108	24.5284	67.6063	93.0711	39.5905	4.26583e-23
py01752	707.888	78.5183	45.3545	133.224	94.0264	100.997	6.94619e-33
py01753	19.8597	8.61428	7.37189	7.00585	9.19865	4.08024	0.000194525
py01754	58.4447	20.2436	17.2579	33.5688	33.4053	126.014	6.45572e-13
py01760	20.0164	3.42538	18.8849	26.9352	18.9843	16.9439	3.78657e-21
py01761	41.5235	4.29945	30.9392	41.4153	27.1133	276.429	9.55449e-19
py01762	2.54345	8.58676	19.3456	8.77733	7.00765	349.083	3.76895e-10
py01775	48.1147	0.792336	1.65803	5.86241	6.76308	7.30093	5.93051e-53
py01777	4.46367	15.4295	35.9919	18.892	24.7205	15.2571	5.16463e-10
py01780	298.77	6.92404	40.754	340.483	202.141	296.783	1.39569e-84
py01784	5.49434	14.6331	8.25898	7.95198	7.64339	7.493	0.000109051
py01785	55.6633	137.494	177.015	129.116	133.655	164.01	6.76043e-10
py01793	7.73508	24.2469	6.14127	5.21554	4.65377	8.00606	1.04057e-07
py01794	165.511	32.0017	31.0928	78.2318	51.8654	346.312	3.49314e-12
py01795	6.99249	2.47088	5.72202	7.68986	5.0959	10.0945	1.71032e-05
py01796	2.7727	1.33936	2.08861	8.06583	26.9306	8.6618	0.0474828
py01802	42.9096	1.22509	4.50303	26.0668	15.3944	11.7892	1.32282e-62
py01806	0.473869	0.205365	0.0555761	0.0208429	0.0927375	16.5419	0.460358
py01807	9.92135	3.12343	11.1435	20.9237	15.8262	7.99676	2.32441e-09
py01808	4.22747	9.96368	15.7509	33.2464	21.9817	17.0544	0.000172006
py01820	39.9873	7.54737	9.66653	18.7768	8.79836	6.55947	2.8882e-28
py01824	4.17194	0.80958	7.17498	34.9893	19.0116	18.0714	4.57206e-13
py01825	12.6292	0.397786	1.25028	4.44905	1.09637	63.6612	7.8462e-43
py01827	53.6564	131.555	100.464	82.2683	107.161	104.911	7.45389e-10
py01833	18.8028	7.44887	16.6925	17.6143	10.5358	17.186	0.000838277
py01834	13.4387	27.6546	79.2842	36.9218	52.3725	9.09482	0.00816847
py01842	66.1793	13.2855	8.53896	5.28574	7.16598	7.88426	3.22227e-14
py01843	79.4728	33.8806	21.7905	11.6404	20.3902	5.43245	3.08745e-08
py01844	48.0993	19.2808	15.2468	16.5881	16.3594	10.3115	0.000955776
py01862	9.55482	49.7189	30.4268	34.0819	39.1119	41.0888	1.81311e-22
py01863	10.6323	35.4211	22.6795	22.3449	27.3879	30.4987	1.03397e-13
py01876	4.6039	16.7555	52.607	31.1942	41.954	9.95601	2.65112e-18
py01877	119.214	270.909	188.759	119.615	190.096	26.4108	6.58558e-05
py01878	6.10377	0.181355	2.68512	3.20113	2.86388	0.483623	8.02556e-18
py01879	102.103	12.5252	30.8787	79.0629	60.687	29.0078	2.25192e-38
py01886	1.59594	3.63028	4.79045	4.01438	4.53435	5.83596	0.0786602
py01904	34.8442	4.83615	6.73699	2.79219	2.61604	6462.38	2.20856e-14
py01906	0.0134624	0.0286327	0.0486905	0.0226201	0.0227091	89.1809	0.858462
py01907	0.0134624	0.0888378	0.173207	0.096944	0.0304403	76.923	0.39585
py01908	341.811	57.6949	15.6435	194.958	104.393	60.4379	1.7879e-15
py01919	0.313373	0.00879858	0.114366	0.0578611	0.0281186	12.6996	0.00915802
py01922	11.6156	1.74997	8.80967	5.99523	8.24935	4.99232	1.03961e-09
py01923	0.181122	0.0685979	0.0643413	0	0.0364389	6.22936	0.220995
py01924	397.177	129.854	65.4288	152.202	159.815	69.4803	4.36104e-08
py01926	4.23586	0.529064	3.16079	6.95675	5.30441	3.56685	7.04227e-07
py01928	50.2878	1.53792	8.39349	32.7901	12.5618	14.2793	8.17942e-65
py01930	15.7753	33.6619	12.2043	14.5706	14.4121	46.186	2.04012e-07
py01934	95.7603	37.3335	47.4443	79.4365	76.3286	58.2314	4.21502e-09
py01937	20.9628	2.82856	6.19795	22.7632	7.26614	5.37199	1.58683e-27
py01939	10.0659	2.26611	3.79427	13.0953	4.16753	3.36408	2.28458e-06
py01940	7.9695	2.4218	20.4441	22.7705	28.8528	54.9129	0.000198002
py01947	22.7703	49.2049	61.6243	38.193	43.3281	16.103	2.69056e-06
py01949	37.0371	121.966	60.4953	27.5611	29.9394	18.2182	1.03926e-17
py01958	4.77472	2.12445	8.11402	5.76926	7.14336	46.3836	0.000685235
py01961	61.8133	135.036	127.59	80.2471	89.1941	60.6875	6.90748e-08
py01969	55.4561	24.4562	25.9782	30.768	29.0962	39.9662	8.49242e-09
py01971	636.136	133.055	29.3607	176.129	119.075	99.9519	1.28795e-17
py01973	94.4256	383.882	147.285	111.104	124.394	119.904	1.83797e-17
py01980	0.131311	1.45205	0.21691	0.142807	0.271589	38.692	0.000296061
py02000	38.8651	83.847	48.2611	38.9604	53.2239	55.5888	1.56745e-05
py02002	197.754	60.2424	14.9058	38.0578	27.9288	10.639	1.7665e-12
py02004	22.3226	6.10763	4.81755	6.30552	5.48142	3.60414	2.77459e-05
py02005	19.455	7.72862	6.5425	6.06847	4.80314	3.32747	1.63604e-05
py02016	75.4535	179.847	64.5043	16.9509	74.005	66.7626	4.5545e-06
py02017	3.35196	7.50651	7.48876	9.45974	7.63728	22.1868	0.00133755
py02018	2.67591	6.21004	12.102	14.71	21.6838	85.5003	0.00164164
py02019	40.8294	9.83802	74.9931	93.0473	65.5151	38.5899	3.0906e-14
py02020	18.3673	116.942	33.991	17.7155	29.6576	18.3304	8.30777e-28
py02022	15.873	5.30866	12.4827	11.5456	14.2408	10.7329	5.70212e-09
py02023	36.9548	17.2999	19.8956	30.2378	39.622	11.9558	5.63352e-05
py02035	3.01374	8.34315	25.0764	9.02787	7.62757	375.07	4.00184e-11
py02036	3.54456	1.05124	3.88367	13.5592	9.13134	7.59005	2.07933e-05
py02041	24.821	75.0006	24.8239	16.7937	23.1842	51.9092	4.31686e-17
py02046	104.911	932.671	550.159	444.087	449.494	203.746	7.95451e-36
py02052	39.619	6.30236	3.78511	3.16318	3.59476	2.52034	5.36201e-14
py02065	246.637	103.553	174.848	211.868	184.462	135.156	8.84914e-07
py02067	16.9345	7.71123	12.8571	10.4572	12.857	6.96266	5.58085e-05
py02070	4.41484	0.364865	3.04434	5.05103	3.24028	2.41561	4.03143e-13
py02072	0.16151	0.487553	0.279475	0.0195031	0.056719	1044.91	0.0884562
py02075	16.2543	6.43538	8.83407	11.3705	8.66221	23.6465	3.71202e-08
py02076	82.1497	32.5397	114.963	160.886	142.006	72.8339	2.11508e-07
py02078	64.7587	14.8384	3.92115	40.4794	7.6033	20.5143	2.28098e-06
py02079	20.7507	44.4121	102.426	27.6329	32.0145	2087.76	6.95828e-07
py02080	87.3453	20.261	19.4634	58.0475	31.8362	88.418	2.98364e-23
py02100	1383.38	190.904	258.022	213.892	196.876	61.6679	5.46396e-21
py02101	276.161	93.2947	107.894	159.621	140.987	167.193	3.11027e-12
py02102	2.54285	0.224679	0.0869615	0.212585	0.117483	36.303	9.5651e-07
py02103	23.0802	7.1656	6.59626	6.6619	7.3716	14.6533	2.42382e-09
py02104	29.8257	7.48323	11.9086	14.4361	10.5054	15.0797	5.58305e-07
py02107	33.2151	12.2513	10.9347	12.2715	15.2188	18.3406	2.4084e-07
py02108	154.485	52.3273	31.4505	101.722	93.5577	94.6483	6.95456e-11
py02110	11.1486	47.1952	37.0346	25.0609	19.586	20.7237	4.8557e-14
py02112	8.42898	166.259	69.0127	20.5014	12.766	1.45799	1.22428e-48
py02115	5.53826	23.4508	60.1094	249.499	430.134	79.1039	2.48595e-14
py02116	41.8617	90.2692	98.9063	90.4638	91.264	64.1475	1.79097e-06
py02119	18.6893	1.34426	2.19718	73.682	40.746	67.4136	1.06751e-24
py02120	161.265	6.6544	29.2967	70.0487	68.1321	22.2029	6.98887e-43
py02124	1.20216	0.495052	3.25964	7.65479	5.0881	8.1199	0.137524
py02126	6.53647	19.1025	22.5971	16.2369	17.6322	19.9602	1.62018e-11
py02127	10.9871	32.0158	36.7219	28.0317	34.7531	36.072	2.43989e-10
py02128	495.256	154.614	48.2698	11.9192	27.5196	61.197	3.68625e-07
py02131	7.28005	1.8947	7.16608	10.0892	14.8277	109.705	0.000580214
py02132	5.51543	2.28461	1.29969	0.921854	1.6265	4.87992	0.043932
py02135	3.78353	1.13631	8.77363	6.34535	8.99518	1.93123	7.98477e-05
py02140	16.6381	38.8346	31.269	23.4572	26.1069	28.1619	2.92165e-11
py02149	48.9849	5.17736	3.62781	5.05677	3.68694	7.12498	2.29308e-31
py02151	9.22186	39.4425	62.7802	42.2895	49.2806	19.8663	2.06762e-19
py02152	27.7	282.843	125.804	12.0115	13.1344	11.4996	3.441e-44
py02153	984.013	408.038	116.714	34.4018	33.2586	136.596	7.59331e-06
py02162	45.5769	18.4657	24.8918	23.8544	23.5171	14.6031	1.76472e-05
py02165	51.4876	8.02202	8.28083	3.12825	4.74614	2.96127	2.68344e-18
py02169	893.527	43.8602	41.0252	36.6543	67.9935	49.8507	4.22758e-85
py02170	703.146	275.846	179.183	157.588	141.909	13.3402	5.35005e-05
py02175	364.653	80.2892	45.9177	32.7854	47.7105	28.4608	1.16796e-15
py02177	1328.41	55.8402	51.8091	56.1941	71.6827	23.1088	7.21427e-37
py02188	125.07	27.4061	37.7397	30.7387	31.2395	23.522	5.55871e-19
py02190	310.921	154.357	130.895	144.786	173.905	118.439	9.83741e-05
py02196	30.5895	4.91748	24.9672	32.0818	29.845	17.0467	6.20063e-15
py02204	265.994	131.541	261.571	246.969	220.112	124.323	0.000209571
py02207	21.7541	7.49252	17.2402	23.5956	20.6631	20.989	5.63457e-06
py02210	18.2141	4.96165	5.83581	12.6712	11.6076	13.9453	8.93195e-13
py02211	29.7013	8.64249	17.4185	23.3964	21.8	10.9102	2.51617e-09
py02220	567.856	65.562	63.3891	220.881	150.181	199.081	1.92185e-28
py02221	18.0725	1.35438	16.0287	23.4755	18.591	11.4821	6.5899e-37
py02233	18.7003	2.90533	11.7702	15.801	12.282	11.0245	1.72142e-19
py02236	32.7366	97.9347	33.6844	32.5095	33.3275	102.348	3.58313e-11
py02238	116.973	389.529	140.734	61.8397	76.8823	107.158	3.03372e-12
py02243	9.50684	2.1993	6.26125	25.319	13.216	14.1043	1.21914e-08
py02244	13.6491	2.58663	8.03966	11.4425	7.16857	8.06057	5.01439e-14
py02271	17.9523	37.3043	44.6638	46.619	79.2205	33.052	0.0041457
py02277	24.7566	8.61381	14.4873	17.4373	16.0949	29.7829	2.36175e-08
py02278	8.94612	21.1394	30.5105	14.5679	14.5733	621.914	4.83922e-07
py02280	75.1209	30.7767	25.4368	81.7772	62.4915	65.1492	2.41014e-05
py02281	198.702	79.1435	42.3643	84.2936	131.903	86.6907	1.42913e-06
py02283	2.39812	24.5805	14.968	4.67106	4.73641	4.43313	6.37866e-16
py02285	113.972	332.624	98.1001	11.6462	4.75018	30.3351	1.36238e-10
py02287	4.88376	28.6098	35.6858	23.3753	22.7897	21.8482	6.14708e-17
py02289	108.013	46.7397	40.2616	36.291	40.5488	21.3435	1.16482e-09
py02291	76.6382	27.6798	29.3022	48.6972	38.994	26.0602	8.65e-10
py02296	13.607	1.13477	2.57303	11.0659	11.2017	3.01616	1.42314e-19
py02302	13.012	6.33665	10.9923	22.2274	17.5152	9.2137	0.00149359
py02313	23.3274	0.919942	13.341	20.6688	14.1403	14.8545	2.23952e-40
py02314	20.0339	50.3182	59.9291	71.5171	54.3931	91.5887	3.73866e-10
py02315	2.71854	6.258	6.28904	7.10907	6.91689	30.2979	3.01983e-05
py02317	16.3758	1.27448	5.50245	11.0096	9.19524	7.68735	2.05946e-28
py02323	1.63395	4.67766	3.40529	3.35958	4.41474	5.20503	0.000822762
py02327	24.0803	11.5023	19.8946	32.3251	18.7634	14.0528	2.61183e-06
py02328	26.0779	11.3683	18.5656	71.9744	58.5565	51.6851	5.01347e-08
py02329	80.831	13.7175	52.3755	173.843	76.7346	75.1632	2.32911e-30
py02332	179.956	68.7701	80.3432	220.215	292.026	295.379	3.42416e-08
py02340	92.6413	18.5779	32.8405	37.5076	49.0496	120.903	2.71779e-21
py02342	203.708	32.9269	62.632	172.178	107.155	148.39	3.32791e-29
py02344	198.087	79.3628	24.6788	79.1169	65.9217	8.10274	2.35131e-06
py02345	37.5767	6.66816	0.78666	6.61784	5.16764	63.4804	4.60762e-11
py02359	13.1297	29.1318	17.2206	16.6792	14.7638	24.0396	1.0755e-07
py02361	21.7757	8.8309	14.0451	23.7624	17.1113	22.598	2.19859e-06
py02362	53.1853	23.3632	33.3936	58.7974	44.3099	96.8028	6.28451e-06
py02363	117.759	6.85782	34.3454	185.235	236.44	64.1309	1.36048e-60
py02364	14.8369	38.723	65.8145	63.2248	52.3506	327.897	2.38465e-07
py02366	467.832	989.805	970.227	748.604	825.388	456.809	1.47784e-07
py02368	2973.64	994.473	409.719	1093.8	814.585	993.065	1.2195e-07
py02369	35.0011	83.9036	27.002	14.3445	17.4426	4.77326	9.737e-06
py02372	14.6556	6.14619	8.46892	9.16284	10.782	14.6001	3.03174e-07
py02375	133.156	25.9002	29.9418	65.3013	56.2273	66.4912	9.9121e-20
py02376	6.38659	2.47822	13.4285	52.2732	29.5251	54.9138	0.00139596
py02378	4.3402	9.49565	5.76002	2.65537	3.08168	1.77553	0.000373717
py02384	8104.74	195.759	32.8159	29.5793	24.5497	3.77031	1.40967e-75
py02387	1.87592	4.80463	16.7387	4.02698	4.53093	6.00476	0.0266371
py02388	69.0049	190.193	111.097	100.457	99.9673	110.605	3.35092e-13
py02389	37.5044	82.4148	50.4527	40.4215	52.906	78.8391	4.00039e-09
py02390	11.684	30.4704	18.8412	18.1277	16.8133	23.0752	9.52212e-12
py02407	9.42351	24.1602	20.1312	19.3769	18.0801	26.716	7.86707e-11
py02409	2.83511	7.00714	9.97508	5.36092	5.71249	2.31672	0.000763741
py02410	2.67263	18.1924	16.1622	9.68517	14.7553	4.6372	2.55537e-15
py02418	65.7344	31.4009	19.7259	17.0049	23.4503	29.6679	0.000191536
py02419	129.839	51.0934	28.586	78.4804	64.0321	29.1264	1.8376e-08
py02421	14.8057	31.643	28.0265	28.9134	18.3621	12.3742	0.000425891
py02424	45.5806	126.578	57.8189	30.2067	23.8024	82.1383	2.63479e-08
py02425	29.0151	84.5062	39.401	23.5622	17.7293	69.997	2.21328e-06
py02429	5.40356	12.1099	16.5887	6.17209	10.1767	17.0705	0.00104607
py02430	87.4652	5.86082	10.6481	20.1512	25.7018	25.1302	2.78183e-33
py02438	1.12254	7.96744	7.41228	5.23231	9.58486	4.38143	4.06241e-10
py02439	26.2983	11.4058	18.8971	20.4657	19.4214	19.94	2.4098e-06
py02440	224.954	13.8345	39.5554	98.1248	93.0016	74.0245	2.23897e-26
py02442	8.77183	2.57694	4.45991	2.97202	5.34768	15.2738	5.80197e-07
py02449	761.044	42.181	28.0371	37.1597	38.7495	28.4629	9.20304e-68
py02452	3.05109	20.4319	11.9968	8.81555	7.55672	25.7887	1.08018e-14
py02453	131.148	17.6583	29.2087	131.684	63.8885	94.6237	2.66119e-30
py02462	10.4332	24.0109	23.6067	13.9899	12.2703	156.664	9.48632e-11
py02463	18.2759	40.3966	29.9853	17.0886	17.5277	117.261	2.91575e-08
py02467	1.586	4.95874	4.98533	4.27076	5.19419	4.68942	1.10027e-05
py02472	51.9527	19.7633	35.1598	39.1693	33.431	27.946	9.78695e-10
py02473	13.9641	2.22236	0.842339	7.67638	7.93818	9.51309	4.97114e-16
py02474	23.3263	4.86325	6.47124	5.61164	5.02168	2.81567	2.00321e-11
py02477	104.091	240.071	98.4817	40.5858	39.9508	3.389	9.85422e-07
py02479	71.3624	24.6901	16.6727	23.1143	28.131	47.4372	1.89871e-09
py02482	17.4011	1.29897	1.8248	4.38277	4.00421	13.2295	1.92544e-20
py02483	13.3358	2.59112	5.04551	4.11224	5.45408	86.6829	6.10342e-10
py02484	159.373	24.6631	16.1756	11.4222	46.5995	52.6015	1.27687e-11
py02486	10.7451	23.5033	64.1928	22.5936	24.5987	1507.69	4.29639e-05
py02487	7.65711	2.20446	7.68193	7.82307	7.66336	6.87748	6.86057e-08
py02493	46.5659	6.22305	0.680516	33.4816	3.37029	6.74293	0.00408179
py02495	25.4529	10.0101	19.2252	31.112	31.2066	47.4501	2.04386e-06
py02497	49.8952	217.16	208.21	157.265	127.65	101.626	3.31339e-21
py02499	26.523	84.3204	91.7921	93.7251	92.9567	95.5244	1.60535e-15
py02511	20.2146	5.4816	10.0596	11.1886	11.5044	17.5063	3.902e-18
py02512	32.4584	12.2283	17.2591	25.099	16.8953	18.254	2.06841e-05
py02514	232.881	567.035	426.849	254.079	321.963	225.693	9.20421e-10
py02517	227.111	37.2057	39.9625	43.8068	44.2889	35.4072	4.50588e-22
py02522	6.98949	19.5854	24.923	22.5051	20.2672	16.534	1.46007e-07
py02523	6.25842	22.416	25.6538	21.7625	15.936	18.6551	4.42717e-14
py02524	9.21114	28.724	33.149	22.3817	18.4762	22.7439	6.66149e-13
py02526	73.629	36.0141	29.2093	61.0154	60.2909	44.7358	1.13063e-05
py02534	86.957	342.231	158.562	83.5897	107.693	38.7407	3.46116e-18
py02535	94.1144	3.52065	22.4056	72.0562	45.7718	27.0828	9.47949e-51
py02536	228.859	93.6172	43.2549	34.0773	41.643	54.2411	1.40078e-06
py02538	24.7297	7.5101	9.89267	18.0024	12.1815	19.5447	2.56647e-10
py02539	9.48657	2.46977	16.4427	25.5714	19.8199	10.3545	3.23488e-11
py02545	103.091	35.7286	31.0649	22.0708	39.8372	24.4393	1.0544e-07
py02547	3.97482	8.38343	10.5741	14.51	11.0474	66.2431	0.000401125
py02549	10.9247	24.1091	15.3291	13.6357	15.4592	18.7959	8.73642e-05
py02555	10.0625	0.477464	1.0721	2.64478	1.49747	1.70955	9.70148e-28
py02556	2.46064	0.461134	1.92509	3.86508	3.75817	8.37432	4.64671e-09
py02557	6.27926	23.0788	23.6436	14.2719	15.2862	14.3379	1.04737e-12
py02562	31.193	2.63747	6.64462	8.07261	7.0608	19.0388	2.74801e-28
py02564	196.787	9.9743	13.6885	13.1833	19.2961	17.4411	6.33553e-37
py02565	5.778	0.145988	0.0873483	0.0273062	0	1.32469	1.49689e-07
py02570	23.8862	7.38585	3.79844	6.42719	8.51485	6.06088	0.000150658
py02573	26.1285	3.18795	3.86613	4.49478	3.2903	2.87384	1.49114e-12
py02579	296.321	33.2836	47.1627	124.961	100.603	67.3428	3.06011e-59
py02583	93.4821	25.0493	62.231	97.9916	71.1894	67.4229	1.51384e-12
py02585	212.332	7.66124	13.578	36.31	26.164	25.2821	2.31591e-80
py02586	13.1039	1.24287	17.8505	94.9818	51.0678	56.8041	1.39844e-15
py02587	5.62937	12.3298	10.0807	8.80473	12.9209	10.9204	0.000166247
py02588	826.53	69.3207	29.5727	18.1538	34.7987	6.831	2.75483e-38
py02592	1.33165	0.650842	5.37984	5.22072	4.32434	5.46121	0.0987435
py02600	34.3907	9.83853	13.6153	39.5144	35.7287	133.196	2.39691e-11
py02604	85.1216	2.92558	3.47136	59.6575	4.59873	75.7341	1.69116e-36
py02605	32.1503	13.7358	23.66	28.8081	25.709	20.0665	5.58048e-07
py02606	2.80726	1.01269	19.4518	33.7024	18.2308	69.9977	0.000656355
py02608	115.241	8.42845	34.1828	76.1433	65.9397	68.1993	1.07568e-30
py02611	12.534	3.98209	6.922	4.35861	6.11921	19.2282	1.3299e-06
py02618	65.6289	3.25712	38.1541	61.359	36.4468	21.9384	8.14828e-50
py02620	6.66666	0.986014	0.564186	1.26916	1.41173	4.6703	6.89964e-07
py02621	19.3356	39.2782	27.5415	34.1242	30.5041	45.4579	4.33003e-06
py02622	7.50042	17.1315	13.6643	12.177	11.0663	13.4309	0.000322135
py02625	59.0796	14.1089	36.9632	40.4048	22.1353	707.682	2.39123e-07
py02626	776.559	105.512	117.222	357.225	230.388	255.897	2.8296e-23
py02632	44.6052	6.72352	28.1179	18.3908	22.9444	9.33054	4.09018e-28
py02633	11.8275	25.6944	29.7336	27.1338	23.4385	28.0244	1.12082e-06
py02640	22.6919	5.04659	13.7093	21.2758	18.3759	14.5864	5.95638e-14
py02643	7.28507	3.61869	7.12943	7.10275	7.45311	7.80207	0.00629059
py02644	2868.48	1217.62	677.534	210.977	529.81	685.108	1.72972e-07
py02650	23.0922	51.3926	42.2495	32.3601	34.7345	32.3429	4.05843e-06
py02653	162.563	394.176	460.971	388.078	444.675	452.645	3.06701e-12
py02654	34.3949	69.2989	47.8557	36.4076	98.2903	19.2706	0.00219494
py02655	216.112	49.8359	35.5692	70.0934	105.714	130.726	9.92704e-16
py02656	239.366	505.279	518.271	465.43	472.878	280.264	8.57813e-08
py02659	130.275	14.4693	41.2487	90.8757	63.7249	53.102	1.2373e-43
py02660	109.847	50.0652	25.4748	26.3634	31.226	26.6872	3.0448e-06
py02661	7.98081	0.588686	3.33533	5.09037	4.36313	1.3178	4.95436e-28
py02671	78.9452	26.8509	31.4706	58.4598	43.3877	60.9683	2.45455e-15
py02677	11.354	5.4781	7.33692	6.23762	5.61215	5.91392	0.00127798
py02678	66.5581	14.4046	12.1849	11.6391	13.1329	16.9907	1.54269e-09
py02685	8.18868	17.7952	26.6592	13.8803	16.0961	26.5645	3.62045e-08
py02718	4.63173	0.884741	3.8743	19.4076	12.8174	18.9449	1.53737e-08
py02720	7.71991	1.94805	3.97057	5.6835	4.59561	4.46181	9.44129e-11
py02721	313.933	22.2439	18.4628	268.887	89.417	72.921	1.87429e-29
py02726	10.558	23.7453	27.0797	20.2759	21.462	23.2134	0.00014497
py02727	30.6286	163.541	110.913	80.7329	63.5838	88.5724	1.11317e-19
py02728	8.06045	29.3571	26.6617	29.0304	21.8496	27.3889	5.69679e-17
py02731	11.5228	4.75766	22.385	67.5084	40.3905	52.0684	0.0026388
py02732	788.851	105.94	57.2832	73.3474	61.9944	58.0356	2.24834e-29
py02733	112.909	503.037	48.8052	126.969	108.782	11.3914	1.51986e-18
py02734	98.3264	37.2115	14.3339	7.57989	11.6156	46.674	4.65996e-07
py02738	36.0574	72.769	72.8093	74.3691	66.3759	71.9412	4.68227e-07
py02739	573.949	1982.03	345.751	198.455	304.616	485.71	7.56512e-23
py02741	37.1645	6.27317	17.1591	22.551	19.0575	24.2052	1.89625e-18
py02746	31.8812	7.70142	12.0847	23.2348	14.2658	16.1851	2.50787e-19
py02749	65.528	14.0976	15.4154	10.9952	98.1081	9.94652	1.26124e-18
py02750	30.485	14.6089	19.2982	11.4446	8.14085	6.70919	0.00471736
py02752	14.4169	2.67215	3.68626	2.61568	1.62152	3.48146	3.62656e-11
py02753	7.33912	3.02957	3.11799	1.73947	1.62556	3.69958	0.00150236
py02764	21.157	8.18063	33.4208	58.5875	35.8417	129.221	1.53864e-06
py02765	23.1841	10.1278	24.1828	39.6781	25.5263	103.546	1.09393e-05
py02768	0.331723	0.0121473	0.024928	0.0194658	0.0435195	9.60612	0.0091563
py02773	220.252	72.6525	46.1244	49.395	60.8584	71.5059	3.11335e-08
py02774	3.01284	33.0624	10.5726	1.91596	3.2566	3.01696	1.23823e-22
py02776	52.429	22.7523	20.3148	12.7121	12.9542	5.86963	1.14462e-05
py02786	3.35316	11.896	36.8097	20.7267	23.6224	120.195	5.68887e-06
py02789	1.49895	3.10619	4.85694	6.38855	3.6901	3.67436	0.00318652
py02793	15.9117	40.6612	28.4172	9.87703	17.0204	18.2508	3.94931e-05
py02796	136.097	30.6793	19.3523	13.8988	24.1633	37.7816	4.99688e-13
py02798	0.118077	0.0189018	0.0728458	0.471194	0.457991	148.06	0.361497
py02799	12.576	2.04465	2.32442	2.21967	2.31493	2.58679	1.48334e-15
py02823	126.01	1.25449	2.74935	1.03044	5.31086	0.75311	1.468e-73
py02825	20.3675	5.2803	6.26184	4.48523	7.86923	13.7576	3.11497e-09
py02830	25.0953	7.90795	1.93889	9.93368	4.1815	4.5523	2.74079e-07
py02834	30.6774	73.3109	59.2142	38.2467	45.5557	34.0377	4.86152e-12
py02835	11.273	57.4295	77.3821	19.57	14.7982	869.564	5.71639e-19
py02836	2.68373	6.44801	5.62115	4.50743	5.07718	274.276	0.000558336
py02837	19.2737	6.67575	11.5276	55.3505	33.4746	38.0465	9.24553e-12
py02841	15.045	46.6948	38.7115	33.8451	36.0717	76.1897	1.84845e-10
py02843	101.736	226.631	123.87	92.6675	142.006	159.93	6.27217e-09
py02844	50.097	24.2515	16.7865	52.0992	44.9037	28.5807	2.90422e-05
py02847	81.3048	4.00934	15.8703	61.128	36.8073	18.7961	6.38664e-36
py02848	5.328	20.2034	14.4239	14.419	13.396	6.12733	7.9125e-12
py02849	445.454	2002.01	2111.07	1462.07	1739.79	494.952	5.37561e-22
py02851	8.0872	109.197	39.1485	12.6051	15.0711	254.611	1.54774e-49
py02852	86.6965	33.0157	15.5784	14.2606	5.37416	8.55951	2.57926e-06
py02864	83.4394	22.7933	19.519	56.0221	46.7728	72.0383	2.70019e-10
py02866	11.7423	1.35063	2.38617	6.19752	4.81366	4.18114	3.07838e-18
py02867	48.8377	1.26182	7.38175	33.8765	17.1393	56.767	9.1994e-53
py02868	32.1147	4.36886	15.1288	35.8363	38.7713	52.4631	4.47491e-28
py02869	11.3039	1.20849	7.21769	38.4988	19.2677	44.2973	1.773e-28
py02871	61.7479	7.57766	21.2994	36.5781	24.3364	21.5959	1.07271e-31
py02880	11.0314	3.76063	5.44322	18.719	13.3747	18.9101	6.69576e-09
py02887	192.062	11.3003	11.8272	20.7141	17.2654	548.163	5.6912e-54
py02889	83.4848	35.0496	24.878	17.8699	22.903	27.1981	6.08571e-08
py02899	4.01872	0.871378	6.16286	3.92516	3.29997	27.3225	0.0142313
py02900	9.65809	20.8535	17.9777	7.60518	10.4613	32.7703	8.26778e-07
py02904	51.5248	17.438	65.9002	54.3109	55.3433	29.0331	1.11425e-10
py02905	9.8445	4.84306	4.35128	3.75987	4.28466	12.3168	0.00339594
py02907	664.643	1433.65	1051.68	861.613	840.45	508.663	1.26056e-08
py02913	61.2702	15.8974	24.8882	57.5367	33.0295	36.4909	8.65591e-18
py02914	23.2419	53.9482	39.4451	38.9106	40.7349	52.7103	2.67709e-08
py02916	6.18499	1.40659	2.03988	2.60792	4.42731	2.66816	5.94488e-05
py02917	19.0962	5.32066	4.86475	5.02598	7.10413	6.86369	6.67323e-05
py02920	3.33924	8.15139	14.4477	17.7804	18.0262	4.30333	8.22473e-05
py02925	95.8552	14.4989	6.00705	5.10988	9.52217	14.0505	3.82085e-18
py02928	0.404501	0.0126346	0.0294132	0.0501825	0.0561013	14.2598	0.000131331
py02932	44.2694	153.892	86.3029	40.3839	53.1225	42.3921	2.37845e-16
py02933	60.5086	23.3125	38.6137	32.4813	29.7496	50.4273	4.93342e-07
py02934	438.031	143.702	62.3708	39.036	60.8208	106.878	1.34259e-09
py02935	213.962	464.114	155.372	102.661	170.577	500.946	6.04855e-10
py02939	7.94834	1.14729	5.31218	7.65324	5.96607	3.46747	1.73297e-08
py02940	10.1664	37.5105	47.2063	47.7926	45.0429	49.4634	1.2878e-08
py02942	54.6748	3.25013	2.60875	7.43604	3.00367	1.90517	1.62818e-39
py02944	53.9476	0.639364	0.377574	0.951821	3.69077	0.270319	1.58651e-54
py02945	14.7852	4.44451	7.85244	7.84216	8.18004	4.35588	4.18038e-11
py02946	18.1772	0.321579	0.10726	0.672297	1.70009	2.23814	4.05536e-23
py02950	148.69	57.4746	100.822	146.73	104.947	71.7797	2.39003e-11
py02951	9.58217	34.41	18.3798	3.30548	14.0585	1.83551	1.00516e-13
py02953	28.1283	13.063	29.647	29.1576	32.4837	18.0633	0.000155868
py02957	7.69485	2.32819	7.22414	30.2164	18.724	22.5424	1.45597e-10
py02960	37.4985	8.56439	21.082	35.598	21.7954	14.4601	2.90793e-14
py02961	15.2547	31.8999	39.5829	34.9017	39.7193	32.7278	0.000313562
py02967	19.2921	59.4935	49.1256	33.9073	36.1241	29.3831	3.16938e-13
py02970	15.596	55.8849	29.1629	24.0274	16.1998	217.049	9.48191e-17
py02971	46.0516	126.902	65.9179	43.6927	58.2624	32.8612	1.03865e-09
py02976	19.8128	55.9952	47.4532	27.6116	46.2977	35.458	2.14666e-08
py02990	69.3415	3.91239	14.3432	38.4592	32.0222	25.1601	4.48614e-28
py02991	170.009	19.1768	34.9396	40.2248	42.9609	43.0556	1.26124e-18
py02993	2.55447	89.9497	27.5562	19.7287	21.2911	11.33	1.41518e-52
py02994	39.6334	16.8601	25.6049	29.701	25.3634	49.3256	2.66825e-07
py02996	35.9451	11.3652	13.0395	12.8589	11.6405	28.4899	5.58535e-07
py03000	10.3621	65.4074	37.4015	25.3603	44.8232	23.6532	3.06594e-23
py03001	2.81329	6.49156	6.5127	3.72966	4.14335	3.68175	0.000192972
py03002	10.508	26.5142	37.9547	18.1753	15.9638	9.5658	1.41292e-08
py03015	4.99203	20.8575	17.2945	12.8665	14.0524	5.82218	1.49754e-10
py03016	9.55247	35.07	29.8804	20.7462	21.6704	646.723	2.32613e-18
py03021	612.151	45.1293	0.983264	114.948	14.3676	27.3365	1.01432e-67
py03024	67.3667	7.8201	27.7596	74.7456	51.7927	38.9341	7.08183e-18
py03028	29.7466	14.4734	12.986	11.4651	14.3962	16.2862	5.92141e-06
py03034	48.1326	11.1581	19.4839	35.191	29.4088	57.266	3.59002e-11
py03035	29.387	64.8212	39.4694	27.9942	33.3576	168.772	1.32075e-09
py03039	6.0489	14.6466	12.6121	7.71297	7.62254	440.897	1.31934e-05
py03047	64.6919	4.7427	5.08854	8.66727	5.06495	5.12832	8.5005e-40
py03048	7.25745	2.18788	3.6843	2.50954	2.4428	8.95373	2.84503e-06
py03050	11.5797	33.5683	34.9557	31.6048	33.2212	26.4934	8.61915e-09
py03051	934.885	1949.95	1097.58	348.76	365.437	67.0236	0.000210997
py03054	1.79883	3.71833	12.7103	11.7557	10.8729	3.45965	0.00443943
py03055	70.9226	164.984	114.707	90.6061	132.638	327.634	6.54715e-10
py03057	35.9649	118.072	59.5252	16.2985	13.1501	9.07193	4.99932e-18
py03064	3233.94	1567.77	1102.91	719.092	834.996	390.793	0.000169567
py03065	9.2831	19.3161	16.322	13.2286	17.6971	48.9272	3.00062e-05
py03068	8.34698	18.8551	39.2373	39.1452	44.7021	26.9361	3.91053e-08
py03069	7.22615	14.5617	8.60169	9.19366	10.301	9.7714	0.00270926
py03070	630.634	1400.79	1232.79	917.094	979.269	504.393	1.12158e-08
py03071	20.4604	62.9447	23.6538	29.5768	36.0582	69.9667	4.07595e-14
py03072	138.881	321.423	120.49	35.2432	57.8738	31.3377	2.00225e-07
py03073	51.8025	341.486	138.573	14.4094	26.252	6.30268	3.49357e-18
py03079	12.1563	4.17685	0	0	5.25451	0	1
py03080	10.1072	35.5236	49.2904	39.8942	43.8562	81.3678	2.51606e-14
py03082	7.14917	3.45012	9.64903	11.5977	10.6545	6.71124	0.00375682
py03083	22.645	9.96159	15.2097	28.9372	54.0335	174.569	3.07202e-05
py03086	10.4308	25.4113	30.3932	15.3103	13.9004	10.8847	6.86624e-08
py03088	27.4424	11.5384	10.5604	17.4156	15.1649	46.5948	5.61231e-05
py03089	1.33061	0.108745	0.263482	0.0900196	0.101305	11.5307	4.78522e-05
py03092	2.38614	6.67839	7.91749	8.41257	6.08874	5.56498	1.5334e-05
py03098	10.8999	72.7011	65.743	95.4451	88.5764	46.4416	2.49495e-21
py03102	20.4919	41.175	23.5469	21.19	23.2552	84.3671	1.01524e-05
py03103	11.6876	2.03639	5.96178	8.60502	10.673	7.71176	1.48508e-12
py03112	10.6814	34.8917	21.3592	12.7667	19.9225	31.1522	8.47173e-10
py03122	20.0024	2.66161	6.78475	6.77495	5.88899	4.96556	1.33372e-11
py03123	11.5487	31.2592	27.372	16.6871	20.0834	7.36768	1.27075e-11
py03130	40.9889	97.2271	65.3788	41.9685	46.7468	85.5139	6.49979e-08
py03133	7.80468	3.04177	6.24482	9.00904	6.1276	593.01	0.000179775
py03139	22.1648	5.14707	9.49981	16.4719	11.978	11.1517	5.37522e-21
py03140	65.7685	22.1903	17.2666	73.8695	34.765	55.1023	3.12833e-14
py03142	18.6984	57.1397	43.0627	22.3291	24.718	454.592	2.95182e-11
py03143	11.8052	25.6058	10.2816	9.23153	11.7449	10.5772	0.000102746
py03148	37.5595	8.40034	13.3983	41.493	45.6217	41.2976	6.91616e-24
py03150	129.899	281.957	171.159	193.037	217.83	213.383	5.95611e-09
py03152	3.71691	10.2313	7.83789	5.87613	5.29848	15.2389	2.31027e-05
py03157	96.0198	414.622	171.647	134.672	167.839	185.681	6.25051e-18
py03158	13.6013	45.249	10.1835	12.9081	8.35802	9.04475	1.74022e-07
py03159	293.958	88.6792	21.0126	197.183	121.461	176.809	4.73726e-11
py03162	192.232	86.8769	23.0113	27.0722	23.42	16.4975	6.40211e-06
py03165	11.2893	32.8097	28.7349	33.3651	26.2769	10.3174	1.31315e-09
py03168	3.54105	0.32671	1.96942	6.27348	4.26069	2.76958	1.70527e-11
py03175	273.125	76.321	138.35	204.21	165.65	174.162	8.82415e-19
py03176	8.13999	28.5162	41.2884	18.6815	15.2645	769.221	6.79962e-14
py03177	7.548	19.6081	22.45	19.7987	17.5693	28.0971	3.66127e-11
py03180	34.8871	2.13625	13.5181	20.5202	12.021	11.2831	2.91022e-40
py03182	10.8189	34.6087	31.2478	14.5727	19.0441	11.0091	1.27858e-09
py03189	32.0012	113.999	131.393	67.5043	86.1222	22.6034	3.3527e-15
py03196	383.583	46.7774	39.1983	16.1274	22.0535	101.299	2.09919e-28
py03197	7.27599	2.85449	3.8804	6.08118	3.61376	5.24567	0.0015251
py03198	16.5256	6.84191	12.1469	6.68923	7.5978	50.3626	4.12607e-05
py03202	319.888	5.10435	22.8308	177.572	59.0942	96.2455	2.57273e-128
py03205	16.9911	1.5371	6.61151	22.8913	13.065	7.64366	4.35325e-24
py03210	0.109304	0.0110806	0.00975265	0.101591	0.0293728	15.879	0.344346
py03214	148.912	64.5725	109.029	115.329	108.558	63.8583	3.62139e-05
py03215	10.8377	36.7936	26.6154	20.9333	25.4349	38.087	1.16375e-17
py03221	136.615	22.1366	49.3704	63.4901	75.6471	36.0708	9.77676e-17
py03224	70.8575	14.5266	49.7097	61.8967	54.0053	29.1828	8.13198e-23
py03226	16.8234	79.8467	51.8084	41.0244	32.5037	149.503	1.04488e-29
py03227	42.4551	5.11309	10.1194	23.2845	18.2203	19.5513	9.21475e-20
py03229	29.5146	148.722	174.398	103.718	123	43.8323	1.75404e-26
py03230	3.61856	11.5605	13.8849	7.61866	10.3405	6.06168	1.19788e-07
py03231	7.53111	1.96933	3.46294	7.36625	11.1703	48.3853	0.00211848
py03237	63.7955	17.1605	18.93	142.895	86.5885	44.1996	2.51313e-12
py03238	42.4016	1.80989	8.38033	70.5862	54.7939	17.7941	1.68174e-49
py03241	289.425	2986.11	3319.58	333.055	331.738	353.294	1.1649e-63
py03242	37.0492	265.136	128.97	20.9428	28.4966	16.354	5.6358e-40
py03245	2.10936	4.95611	12.406	10.2855	21.7273	18.6989	0.000107162
py03246	3.63037	11.1089	10.0684	8.95652	7.97171	12.9815	1.90271e-09
py03249	80.0249	27.4352	25.4235	20.4056	24.9581	16.4553	3.18932e-08
py03259	79.3245	27.4391	66.1229	96.6173	81.8963	69.231	5.10117e-11
py03264	1.9912	0.368628	1.77969	7.88381	5.35179	2.94532	0.00086182
py03266	0.209454	7.63309	1.23093	0.0550003	0	12.7866	0.00308447
py03267	258.052	55.4074	87.6324	166.502	118.69	113.939	6.2282e-14
py03277	57.8767	28.3257	19.809	14.6784	18.9104	11.2577	0.00213193
py03280	14.5111	72.5638	58.3986	29.3372	33.4989	39.9566	3.98543e-22
py03284	15.9441	34.6146	23.1091	18.0432	23.7541	13.5255	3.59261e-06
py03292	11.4949	23.8363	9.96746	7.29238	8.10058	172.548	1.84465e-06
py03293	8.04156	17.8983	10.6732	9.31014	7.62481	257.867	7.55688e-06
py03294	7.89147	2.30975	7.4693	8.15671	9.45829	7.20215	4.15927e-10
py03296	20.5367	10.0676	15.6075	24.8137	26.5185	46.8907	0.000930345
py03299	120.422	52.4153	25.3005	34.7828	40.6011	67.1416	8.89751e-08
py03302	1023.92	189.022	72.4081	114.846	169.275	52.9841	6.08139e-09
py03304	7.19522	2.05089	4.40902	14.9117	8.79349	7.02751	5.11747e-08
py03312	127.162	31.6652	54.4978	60.1607	49.308	36.9532	4.16413e-11
py03313	2.09421	0.560179	0.255484	0.358955	0.461757	7.82749	0.000113995
py03314	54.7248	20.0465	23.742	16.5963	19.0147	114.008	1.0755e-07
py03315	63.4696	8.21616	17.6647	30.3844	21.4375	40.7008	6.69243e-22
py03321	42.3715	11.2875	11.0756	12.901	11.1659	12.3977	1.33191e-12
py03324	164.943	41.3284	25.7139	36.0397	48.0808	8.751	2.78077e-07
py03325	272.209	53.4684	124.356	177.121	223.988	193.781	5.42675e-23
py03326	73.9242	15.6844	22.7354	21.1194	19.3726	15.9383	8.15631e-14
py03327	15.441	3.61544	17.6393	46.2874	29.6666	20.9269	6.63208e-13
py03329	10.6725	0.586801	0.269506	0.710195	1.03631	0.617058	8.71612e-21
py03334	1143.81	4596.85	3333.08	2577.67	2620.51	1406.65	1.95064e-20
py03338	121.522	6.53974	8.05259	15.9189	12.4079	8.21531	1.4021e-09
py03340	55.862	16.8791	23.7648	41.1449	30.1092	37.3119	4.21067e-16
py03341	4.19363	0.277127	3.5426	14.0932	7.52419	7.39521	4.37824e-13
py03343	162.867	3149.65	1463.67	1508.04	2496.24	1635.58	5.04397e-69
py03345	1.61954	0.236376	1.49298	7.92552	4.05978	1.64578	2.53076e-07
py03346	233.011	71.8219	75.7173	235.993	153.221	130.265	1.28745e-13
py03348	11.4578	37.2926	34.6344	20.7631	20.6445	87.7929	6.96659e-17
py03356	64.5641	257.648	166.271	91.1439	80.1196	40.2659	1.42322e-12
py03357	26.0774	9.28962	15.5025	39.8339	25.9199	34.3504	0.000184084
py03358	17.2511	7.64211	19.5415	16.4446	17.4542	18.2473	1.08012e-05
py03364	104.144	1193.27	506.045	96.4703	223.601	6.19562	3.79548e-55
py03365	5.13492	11.7224	13.745	10.2135	8.81937	8.97174	8.33406e-11
py03375	227.747	21.896	42.0516	83.5015	60.5404	78.8094	4.68848e-33
py03379	104.584	6.46708	4.91695	79.3583	34.998	51.1197	1.3018e-49
py03382	2459.35	560.292	238.352	300.174	694.863	112.195	1.23838e-13
py03383	8.77816	2.5414	4.0777	19.2528	13.0621	10.9064	4.54774e-10
py03385	18.5292	1.82397	3.93701	2.79948	3.61257	2.00282	3.75264e-17
py03388	11.3871	47.6856	22.7366	11.6883	15.9619	13.3242	2.55842e-14
py03395	45.3559	0.0649901	0.211916	26.4766	2.2703	3.77929	3.39633e-26
py03398	75.7729	29.3525	68.2051	52.0439	55.5078	50.2949	0.000838173
py03399	4.51316	10.5941	6.37077	4.91763	5.17027	22.932	6.1293e-07
py03400	5.3879	15.6178	16.1707	12.581	18.9671	10.4552	2.36928e-09
py03407	1.88463	6.48614	2.7687	1.59535	1.88866	1.49483	1.03324e-07
py03409	76.306	12.6679	20.1475	87.1664	66.161	35.7057	2.03477e-23
py03414	25.2958	53.0214	42.7639	40.4388	40.8071	71.2013	8.42058e-08
py03416	67.187	22.201	9.13475	23.6308	22.7971	23.0406	2.23853e-11
py03427	8.36088	22.8671	17.3534	17.0743	17.4483	29.1146	1.74484e-10
py03437	73.2011	31.843	48.2257	57.7205	58.1044	96.9983	1.66195e-06
py03438	80.5401	184.109	141.156	87.8528	101.98	69.6057	7.1609e-09
py03441	7.96085	1.94181	8.26002	14.2337	8.82062	10.7061	4.55701e-14
py03444	22.1395	7.88434	21.4868	20.8919	24.2791	16.4992	5.13648e-07
py03448	9.56966	29.3559	16.6687	23.0939	50.2865	147.064	6.0666e-07
py03449	7.39848	2.38748	1.31189	1.4624	1.99403	4.23332	9.99507e-06
py03463	117.735	10.6076	8.19388	9.18589	10.4375	5.25247	3.19355e-22
py03464	11.5545	4.13791	13.8926	10.6117	10.7697	10.4015	9.29298e-07
py03466	7.15572	0.26284	1.46429	4.35401	1.61229	1.24421	3.57076e-11
py03470	24.7378	12.2845	17.504	26.4759	40.7389	11.0486	0.00086168
py03477	35.2289	10.3092	9.16093	18.1437	15.8124	19.6272	5.79457e-11
py03480	23.2425	4.16772	13.0758	86.1386	49.6533	56.5278	5.6798e-25
py03481	11.9062	31.8968	16.9324	18.353	17.0866	14.3051	5.88644e-08
py03484	7.6963	16.22	10.2713	9.42747	12.3419	68.3712	1.01761e-06
py03488	20.0104	46.1026	47.8644	30.3577	36.5299	24.3631	1.00885e-06
py03489	61.0008	0.449939	1.9616	0.921743	1.78359	24.5111	2.36048e-79
py03491	29.3522	78.0997	77.7699	43.2078	47.566	59.2763	1.53563e-12
py03493	510.09	53.7407	45.8464	71.4601	83.6297	37.5057	1.21969e-34
py03498	0.655949	0.193338	0.300041	0.181128	0.26107	23.0047	0.048906
py03500	25.0566	10.1483	15.5098	32.0721	19.4032	17.4297	5.69666e-06
py03508	50.623	102.451	110.583	78.9473	68.9386	199.871	1.09288e-05
py03509	36.6681	76.2393	89.0603	58.5877	56.8104	144.014	3.08603e-07
py03512	9.35317	23.5224	17.8288	15.335	15.4534	17.7397	2.74181e-07
py03523	2852.51	700.499	524.298	1304.66	1002.47	986.779	2.84883e-17
py03524	3.31388	1.33368	0.974697	0.959546	1.02592	8.16042	0.00769482
py03526	15.0149	7.346	54.7526	123.12	75.3114	21.6789	0.00571906
py03529	55.1639	6.48524	9.40077	3.7574	6.7938	0.614047	2.50721e-17
py03543	372.572	1014.32	774.384	595.332	666.636	515.631	1.46905e-13
py03546	701.346	44.7191	42.4748	81.4824	65.6532	18.5735	1.9626e-73
py03553	50.6846	253.901	43.7556	64.5374	138.958	8.61522	3.79296e-19
py03555	4.97399	24.429	18.0518	5.81049	7.64188	5.68269	3.9377e-11
py03558	15.6549	0.545019	3.8602	14.6086	7.00191	12.4065	5.26644e-22
py03559	426.941	60.0071	80.7506	129.871	113.35	160.881	1.39724e-39
py03564	34.1687	4.9431	4.7354	6.42937	6.81055	11.9649	5.23978e-21
py03574	9.64039	4.53265	11.0416	13.1599	19.3564	84.5652	0.00262428
py03579	20.2591	2.07464	16.381	15.2566	15.5292	7.90297	8.39432e-22
py03580	22.7286	4.02097	21.659	27.3174	26.1993	18.1498	9.35047e-16
py03581	14.3623	31.0187	25.461	22.465	24.0129	28.0454	2.0341e-09
py03583	325.8	21.8112	20.333	53.5306	42.0817	45.1133	3.27027e-77
py03585	1.49983	6.15621	2.84595	2.55108	2.59236	1.35921	0.000257281
py03587	2.28736	7.92782	9.40077	25.169	15.572	48.9705	0.00115165
py03589	11.7961	0.665939	0.513661	0.7277	0.666093	0.0745813	2.62069e-12
py03591	184.1	49.3878	55.559	78.7203	59.337	113.363	5.98618e-13
py03595	127.602	23.6799	28.838	36.0647	42.277	19.3635	9.35505e-34
py03598	67.2508	7.91131	8.89816	11.8946	13.4103	10.0512	3.31264e-37
py03599	3.43253	9.1261	5.57695	12.2419	12.9449	204.943	1.37195e-07
py03601	5.17011	1.68401	1.91315	5.04852	2.15678	3.4518	0.000196279
py03606	3.61838	16.8979	9.4581	6.71067	7.61429	6.73669	5.65995e-17
py03607	50.5784	20.3596	7.81114	39.2911	27.1456	38.1435	1.21482e-06
py03620	77.0332	13.4016	28.8433	85.3817	65.792	49.3755	8.71492e-18
py03621	284.154	27.4693	15.7092	106.67	59.5646	66.5161	2.47462e-36
py03624	7.75426	37.8057	14.7608	11.0706	14.2783	31.2276	2.08317e-31
py03625	8.11405	2.96524	11.7698	7.01571	11.3314	7.49463	0.000469321
py03627	7.10831	22.867	28.2476	19.3549	21.5644	11.7034	9.43268e-10
py03628	23.6656	124.337	54.0408	9.11417	24.499	3.92231	2.14855e-17
py03630	89.4805	20.2906	13.2425	87.918	52.1077	159.219	2.05035e-13
py03634	11.8047	5.74015	1.87609	5.0921	1.88068	0.495445	0.00656966
py03635	67.8613	9.10864	13.1759	29.2221	13.5013	7.67149	1.78492e-35
py03636	215.292	29.3486	10.219	20.194	43.6644	13.6085	1.01424e-21
py03641	10.3092	28.4983	18.1678	11.3024	15.0684	10.2242	5.00227e-12
py03645	40.5018	101.423	133.99	98.8488	93.0825	40.7103	3.15485e-10
py03646	3.9813	0.336643	1.50878	5.55987	9.24504	22.1783	5.86052e-10
py03655	4.37075	32.1982	6.42608	5.10267	5.58887	14.8993	6.41821e-21
py03656	30.8319	414.643	205.591	35.4468	28.7266	10.2939	1.40084e-78
py03657	19.8007	471.35	240.159	27.5306	20.3754	8.01687	1.6363e-76
py03658	18.9896	618.114	246.451	24.5363	17.6934	6.81901	4.35083e-113
py03659	30.5299	71.2755	47.7798	38.7809	40.9445	56.4078	2.07921e-11
py03665	195.783	13.8828	24.1609	30.6799	29.6365	23.9515	2.6116e-56
py03666	115.151	305.125	212.169	125.904	169.528	88.9597	3.4712e-12
py03667	38.6844	8.45491	26.9338	39.4647	30.335	35.9584	1.12451e-17
py03668	15.8095	3.50377	6.15837	7.17889	6.59128	11.2986	2.66185e-12
py03682	4.14166	0.896952	6.80066	31.9501	18.5338	17.5629	7.88434e-09
py03701	1148.93	315.123	36.0316	333.79	181.889	202.223	3.23547e-14
py03702	5.57201	13.266	9.80037	8.82668	7.28789	170.399	9.52923e-06
py03703	7.17035	2.95426	8.81944	25.2249	17.166	49.783	1.42377e-06
py03705	77.2176	36.4706	36.6852	23.8383	34.9815	23.6819	1.65515e-05
py03706	77.7289	4.58202	10.1725	5.48838	10.3728	10.9825	3.34362e-62
py03707	17.2167	6.45956	17.0549	27.0202	27.1636	19.6199	3.05726e-06
py03708	3.30666	0.756081	7.23249	21.5734	39.3892	31.2322	0.000451945
py03715	1138.17	255.485	269.468	185.617	253.229	122.804	9.9118e-13
py03721	21.3323	6.01621	13.8801	5.03124	4.6095	7.30046	5.45149e-07
py03724	28.9637	5.92681	9.0812	26.8958	20.6385	16.2357	4.16232e-14
py03725	4.23713	14.6564	15.871	9.42033	8.72201	5.84313	1.57014e-09
py03726	5.29402	1.96854	10.1053	4.74381	6.61803	1.19401	0.00121141
py03727	88.617	7.49326	14.9756	45.5651	25.5296	15.9916	6.52336e-25
py03739	5.64654	1.4231	2.10034	3.09343	3.07391	8.9184	1.64747e-07
py03743	75.8269	19.3605	11.914	1.5858	2.81594	5.06358	0.0111249
py03745	134.102	22.8803	59.5034	119.364	79.5568	53.3686	4.79309e-28
py03748	16.9023	1.23043	0.345888	0.0801143	0.333589	0.246322	1.12684e-18
py03749	72.1133	14.6351	13.4479	75.8142	39.2015	102.68	4.82701e-15
py03752	65.2841	31.5227	30.2224	32.6285	29.1715	17.3125	1.07895e-06
py03754	62.2607	22.5199	67.7848	75.3213	64.6572	44.8371	3.94128e-12
py03755	46.1277	95.5233	95.6505	92.195	100.816	112.432	2.10772e-07
py03757	0.297352	6.14499	3.13357	1.77539	5.91387	3.0385	2.10652e-23
py03759	3.73782	7.64155	7.10451	7.81584	6.73581	35.0314	0.00011664
py03762	10.1203	27.7717	21.5522	16.881	15.6124	20.9695	2.20528e-09
py03763	5.08803	0.96796	0.720785	1.82809	1.82401	2.75165	9.17016e-06
py03764	248.785	11.281	13.0997	13.5338	21.0373	128.381	2.06067e-90
py03765	6.99169	3.08448	19.1386	15.1606	14.2077	7.58123	0.000131279
py03767	1.34273	2.99134	13.5351	12.719	12.6816	3.82324	0.00136907
py03770	21.7749	44.8692	22.0079	23.4974	27.2091	38.7524	4.1353e-07
py03772	247.164	9.5402	15.0149	17.2715	21.8846	15.4507	3.10886e-39
py03776	1.74521	0.432975	2.37143	11.3201	5.66768	3.9322	0.000168335
py03778	103.46	7.45355	4.79988	7.78175	9.95203	5.8824	5.1988e-49
py03782	142.749	51.0032	152.093	174.139	149.526	102.611	2.46123e-13
py03783	6.51083	15.3668	15.2064	15.2897	19.364	12.3131	5.09948e-05
py03790	72.6344	28.3399	20.8526	50.015	50.7845	253.262	9.23604e-10
py03791	41.1116	10.0433	6.8448	8.41405	16.9176	6.69547	3.57076e-11
py03797	1403.48	2995.3	2919.38	2211.86	2380.76	1185.15	4.0509e-08
py03803	117.383	58.0995	25.038	30.4921	40.8169	74.548	3.003e-06
py03805	111.525	44.5676	46.7155	48.0281	47.2153	32.8081	9.61573e-10
py03808	12.5115	4.24548	13.91	13.5303	16.4435	4.90492	1.83376e-05
py03809	4.3264	8.75691	8.78017	9.03974	8.25479	5.62282	0.000209973
py03816	4.49858	10.3403	12.2242	12.5215	12.6702	29.7982	0.000105891
py03818	10.1283	2.8721	4.10683	5.27438	4.85659	4.00177	7.18523e-07
py03823	236.875	30.913	23.7803	8.21407	11.2405	17.4741	4.77931e-24
py03827	24.0646	50.8619	50.954	36.4178	44.0998	34.8609	3.67011e-06
py03841	5.34064	27.6356	7.99384	5.17434	2.53043	15.2241	0.301565
py03844	12.7492	2.74539	6.47611	10.5534	8.34834	156.1	2.54478e-09
py03846	10.0069	2.29397	4.34614	9.16835	5.27735	6.43593	1.08108e-09
py03853	205.483	23.6549	13.7206	88.6829	45.3422	29.3783	1.03022e-40
py03856	568.996	76.8297	220.193	902.702	375.73	377.848	3.27545e-38
py03857	378.969	63.6533	56.7382	219.156	162.506	182.086	6.43439e-27
py03858	153.182	41.671	54.9005	77.9423	71.9252	151.319	9.48132e-18
py03863	9.28896	2.32274	7.88463	14.2472	18.0388	8.4566	8.82219e-09
py03864	5.47689	2.39786	3.08601	3.28489	3.50883	1.16695	0.00213181
py03865	9.71923	25.1547	25.9842	18.7334	14.924	15.9871	5.49518e-07
py03868	6.12658	89.8316	57.4217	24.4627	38.0749	89.1921	3.75253e-40
py03873	12.2279	38.7645	47.9541	12.9905	35.8709	9.37073	7.05954e-06
py03876	1.90142	0.360459	2.70685	9.90607	5.57314	7.74787	1.35055e-06
py03878	13.3482	28.3929	29.705	14.3556	17.1729	10.285	8.27548e-07
py03882	10.5441	0.570773	0.577641	11.378	1.2934	4.42952	2.81448e-13
py03885	1.41526	5.90193	1.4493	1.72821	4.03987	0.450784	2.69315e-05
py03890	52.0143	23.3388	23.3493	20.345	25.2805	28.4322	7.13123e-07
py03891	23.6131	5.78322	2.72801	5.40604	5.35006	4.20733	8.40548e-08
py03893	3.74003	1.64168	4.31511	22.7769	15.1569	21.4771	0.0447877
py03895	35.5267	87.4736	78.7542	82.7068	92.5802	79.6528	2.78517e-10
py03896	287.524	30.044	100.145	201.722	160.482	244.397	3.7899e-36
py03897	7.93502	18.6425	12.5487	15.5605	15.8434	14.5789	1.86533e-05
py03902	1260.43	297.425	140.843	509.946	391.219	332.683	3.16511e-13
py03905	20.1229	9.96721	31.7405	34.2562	34.3741	23.2996	0.00154967
py03910	58.7677	197.678	169.672	115.999	95.5534	254.144	1.03739e-11
py03911	143.403	289.472	345.989	219.02	248.804	148.613	1.26236e-07
py03916	10.4459	2.88448	9.75025	31.4143	22.4777	31.3318	3.03877e-08
py03917	6.48009	42.3182	20.8102	13.5122	16.1612	150.979	1.17707e-24
py03927	205.514	767.242	620.045	87.7574	294.68	123.296	6.29206e-18
py03930	25.932	8.96713	7.79201	11.1227	9.83691	10.613	2.71354e-11
py03932	14.8426	35.2656	41.8594	35.3587	38.9291	37.4382	4.11235e-10
py03934	72.8361	20.5459	12.9477	17.0936	16.2576	17.3368	4.36881e-10
py03938	115.248	8.54637	17.7576	71.6593	34.6431	40.7638	3.52933e-38
py03941	3.74311	1.10479	11.3539	48.6089	26.5303	26.0885	0.00677851
py03942	22.3897	158.346	42.7694	18.4313	21.9547	19.5625	1.31737e-26
py03944	7.68443	0.997207	1.5384	7.27265	3.79537	6.51271	2.3727e-17
py03946	18.2494	3.5608	3.5606	8.48303	4.36504	3.69042	1.30869e-09
py03947	10.2856	41.3353	23.0776	13.0941	12.1051	16.8081	1.26124e-18
py03949	31.7523	1.8105	22.3937	85.717	128.486	51.2373	6.20613e-37
py03953	342.43	78.8449	12.3395	87.9267	98.3698	50.6496	1.70825e-12
py03958	107.208	17.5095	83.5802	89.9748	77.5733	29.353	7.54053e-25
py03961	5.94812	23.9787	8.47681	0.791712	1.16929	1.04992	1.15218e-13
py03962	1380.6	66.7085	30.3004	428.82	212.861	360.729	8.73838e-66
py03963	9.53583	4.05266	7.86164	9.75073	6.92912	7.52618	1.37384e-05
py03968	14.3297	31.6273	23.4381	18.2341	17.9533	18.1182	1.27803e-06
py03979	946.384	310.662	244.856	239.305	293.335	714.669	4.96074e-10
py03980	52.3856	134.556	113.691	110.413	103.03	101.688	4.60987e-12
py03981	97.1196	33.8281	27.8958	22.1219	28.2146	13.1944	2.84822e-10
py03983	32.8569	7.5684	5.50491	21.0924	29.0508	37.7132	1.30737e-17
py03991	15.1994	2006.76	4484.38	427.367	426.312	33.8322	2.1756e-128
py03992	9.13641	29.0493	26.0905	28.3471	30.2083	31.9718	8.72751e-15
py03994	48.477	2.29353	4.12531	2.96329	2.07535	1.39701	2.90531e-47
py04018	14.2042	101.491	18.275	11.2339	20.928	5.89756	4.0431e-18
py04022	4.4263	1918.48	1634.61	93.2917	70.9431	14.9453	8.72764e-205
py04023	12.9209	6837.42	5062.8	573.845	592.886	74.0843	8.8737e-22
py04026	142.019	12.3948	55.0727	151.547	82.8825	110.035	4.59907e-48
py04027	384.184	24.5423	41.4161	260.724	99.8419	83.7541	1.26107e-59
py04028	2.26701	0.528759	1.95424	12.0051	6.60375	4.56403	4.46187e-06
py04031	6.38073	0.443394	4.28377	5.85109	1.97717	2.83345	5.61917e-08
py04037	52.6293	0.982189	8.10054	41.2097	14.8462	11.3631	4.64088e-09
py04039	325.585	138.415	71.137	74.7971	88.0729	90.1408	2.37208e-05
py04040	66.8472	27.9835	97.4398	137.88	127.095	60.637	9.25972e-06
py04042	0.81358	0.338659	2.91585	7.91801	4.9509	4.5339	0.144964
py04053	11.9458	24.1607	22.7373	20.6594	18.4945	45.4734	1.93224e-06
py04055	0.169946	0.0376957	0.242763	0.144381	0.0478413	6.65545	0.283556
py04058	75.7384	13.1879	71.0524	114.861	79.7298	33.1623	5.16714e-25
py04060	2.43923	9.69022	6.26442	2.37423	2.46682	1.81393	5.09152e-13
py04065	74.897	15.2007	12.1169	17.0775	19.2879	16.941	2.82516e-23
py04067	700.454	270.003	55.6756	16.106	23.2502	83.3586	1.0863e-07
py04071	8.45225	18.4267	28.4565	31.2586	36.2528	53.7963	1.68824e-06
py04074	335.725	88.7082	100.817	63.3763	78.115	105.256	2.99834e-07
py04077	787.25	67.0397	68.4929	88.0487	78.1937	46.8392	2.63801e-22
py04080	12.8543	29.9271	33.937	13.0286	12.8489	16.2334	4.60949e-06
py04081	19.7514	40.4864	27.4088	33.3663	44.7881	35.3213	1.28915e-07
py04083	5.91068	0.41962	0.38449	0.456036	0.422392	3.13504	1.74587e-30
py04084	3.91799	14.062	11.6688	8.66862	14.8651	3.81461	1.44144e-09
py04091	3.55919	0.533521	2.4909	5.53871	3.65789	2.37249	7.54166e-12
py04092	24.2765	49.0009	31.7003	49.0506	62.8287	18.542	0.000348266
py04094	47.742	136.329	490.26	284.05	359.678	67.6721	8.68629e-10
py04096	3.47489	0.829727	7.49143	23.0125	15.6471	27.864	8.85432e-07
py04099	18.5178	45.9298	41.8102	23.0521	24.5446	38.5515	1.91561e-06
py04102	5.12433	12.0689	16.0077	20.9956	17.1429	20.7379	3.22582e-07
py04103	0.128148	0.0435788	3.41029	0.254	0.172392	31.4677	0.306523
py04106	10.0401	2.29778	5.03378	6.11441	6.8172	4.91178	2.79339e-05
py04108	74.2647	159.588	103.392	53.4187	73.7648	131.642	3.60482e-09
py04109	4.88624	1.05629	2.20449	6.76259	3.81222	5.59598	4.22464e-14
py04111	133.171	51.6504	82.779	90.4662	101.784	61.3626	6.79205e-07
py04112	45.469	18.1824	17.951	29.5747	29.9116	51.7526	2.58089e-09
py04114	2.79478	15.0611	26.9935	13.3739	18.6041	4.55011	2.54064e-15
py04116	43.7524	112.075	92.7448	62.3489	70.4275	48.1801	3.80181e-11
py04120	91.9105	225.83	148.863	94.2238	125.911	54.6585	3.25618e-08
py04121	435.2	69.7577	8.04911	28.5648	18.2463	205.073	5.11006e-21
py04131	220.786	66.3651	40.5459	358.209	195.194	217.155	3.32765e-18
py04135	3.71964	22.5189	23.0267	11.4552	15.016	7.2097	7.65332e-19
py04136	9.38709	3.90121	30.6406	97.4747	112.888	124.507	0.000111525
py04138	2.03584	4.49974	13.2875	7.10876	12.038	3.90439	0.00588645
py04142	7.85867	25.2837	16.6769	13.479	14.8292	8.57417	3.74455e-11
py04145	18.1302	4.43284	10.4206	11.1043	13.563	10.8508	1.53757e-10
py04146	21.9234	9.24546	9.38688	10.43	10.6671	20.0924	1.33146e-06
py04154	6.1221	22.5748	61.334	33.93	44.1687	9.83183	4.27651e-10
py04157	21.7469	0.226324	0.109853	2.21291	0.411109	0.534963	9.59674e-26
py04163	27.8938	11.6816	15.3554	43.9186	35.3494	56.4928	1.32374e-06
py04166	18.5337	5.18329	10.4075	29.0774	21.2072	13.3523	6.42712e-13
py04167	18.4256	5.80918	19.2365	19.4231	18.1584	11.6452	1.4655e-09
py04168	66.3204	24.6296	57.8157	82.9207	63.1619	53.9719	5.03487e-10
py04170	840.801	73.1699	34.1558	17.766	20.1375	29.7477	1.52719e-41
py04172	9.26362	2.22429	18.6181	72.9604	193.601	122.944	6.14035e-15
py04175	29.3822	119.689	118.474	162.779	192.879	301.709	2.95021e-10
py04176	38.6207	9.75788	16.9899	30.0915	128.064	21.6319	4.59162e-11
py04178	13.5858	39.4139	49.0363	21.6451	30.7473	11.5679	1.62212e-07
py04181	5.16658	13.5004	11.5747	38.0306	32.2146	35.4483	4.33863e-08
py04182	54.4696	26.5557	26.8443	75.7708	54.5053	57.2074	0.000906984
py04183	7.49452	2.45598	5.20758	5.05637	3.88447	1.68382	5.08113e-07
py04184	21.7321	5.67269	4.8696	7.53728	7.97184	6.70018	7.88787e-08
py04185	10.6049	0.198976	0.0589744	0.191713	0.378349	0.540333	4.95761e-14
py04186	13.6729	0.360018	0	0.0557058	0.80015	0.155198	2.99634e-16
py04189	122.022	36.9116	39.096	66.2	40.9372	23.6637	2.48439e-18
py04190	10.0055	3.19095	5.28505	20.9176	13.5691	11.4877	1.31202e-06
py04191	34.7247	1.46524	3.65621	20.8834	8.36767	4.46768	4.04817e-61
py04192	3.67535	30.2946	15.8398	1.81914	66.7338	0.153834	4.27933e-13
py04193	0.714892	16.0217	21.7964	1.28599	33.8713	0.163076	0.0070345
py04196	2.10202	4.47964	8.90427	7.51595	7.90567	17.6499	0.000200605
py04198	282.694	25.2577	101.876	155.24	287.621	93.7625	3.44088e-71
py04200	2.81797	0.228117	2.08853	12.8658	6.975	4.02246	1.83249e-09
py04201	72.8084	28.1484	12.1867	5.03511	7.12867	5.86633	2.11368e-07
py04213	25.0996	51.3883	49.8523	32.8473	37.1508	34.4926	7.78919e-09
py04217	7.45663	34.7769	27.0209	15.2038	10.9734	100.255	1.27553e-17
py04224	2141.37	563.084	358.751	846.849	718.867	786.247	4.69497e-14
py04227	8.35945	0.781228	5.05784	27.8929	14.0184	13.3772	1.31093e-36
py04228	74.6705	20.2931	23.5966	48.1067	42.3607	23.7671	1.29241e-15
py04229	279.83	46.4864	8.4755	95.1591	57.132	84.505	2.8296e-23
py04231	14.5063	82.7756	240.393	191.046	195.509	54.7501	1.21518e-15
py04233	0.359502	0.0890909	6.10853	1.04931	0.452453	73.9335	0.313394
py04234	0.347416	0.0485403	0.284073	0.168013	0.207365	54.8941	0.0471648
py04238	70.925	31.6243	47.1757	37.8237	34.5927	27.857	0.00211674
py04240	462.335	20.5018	33.2432	34.2141	27.6191	18.0841	1.02525e-76
py04241	20.3427	10.0921	14.2569	9.36676	8.22903	8.65285	0.000602142
py04242	0.79218	49.4282	119.854	17.2873	1.1439	7.07396	1.22735e-51
py04250	17.366	49.2074	44.5422	49.5053	43.6897	118.39	2.90108e-09
py04256	41.5447	9.85055	9.09607	8.92451	8.71147	5.50169	6.83326e-09
py04257	19.9267	1.08659	9.11683	11.2415	7.2623	3.94122	5.77254e-29
py04260	161.278	334.18	331.473	284.152	281.316	160.977	1.09834e-05
py04264	11.261	4.85168	6.45657	8.03098	4.05431	2.23772	0.000294991
py04265	28.3966	8.72602	11.4458	14.2187	11.4478	9.10644	5.80962e-09
py04268	2.89858	6.33988	5.38911	5.05306	7.0883	36.0907	0.000250552
py04271	0.113639	0.0124201	1.76752	0.486474	0.509855	80.5163	0.175231
py04281	0.115211	17.6709	0.829089	0.542571	2.37882	0.483076	3.40325e-33
py04282	20.5426	2.13234	2.77698	7.04566	15.7867	7.51546	3.12516e-10
py04284	4.33867	1.04457	8.73025	11.4963	6.05976	1.72983	4.65996e-07
py04291	114.661	16.9522	21.3449	41.6327	30.2013	21.9308	8.49789e-24
py04294	104.464	16.6895	7.60341	4.16376	6.54877	135.419	1.49647e-20
py04297	0.242023	6.05974	0.917331	0.162537	0.488428	0.59747	4.92963e-27
py04298	45.0048	14.3466	25.2917	11.2442	14.9623	32.4468	1.31111e-09
py04302	41.1041	94.6082	61.2231	65.255	72.551	63.8236	1.29124e-08
py04305	9.00376	2.27774	8.51996	44.6533	26.432	24.2084	1.31633e-17
py04306	58.4865	23.0198	39.1681	9.47505	36.1132	17.7596	1.37024e-05
py04309	70.3885	20.2774	5.93228	25.6744	22.5867	18.1606	5.42457e-10
py04311	4.56369	13.4033	12.2327	8.51499	9.7618	184.308	3.24518e-08
py04312	4.87142	27.3064	31.7421	13.734	16.334	147.027	2.39364e-37
py04314	31.4518	84.0241	105.51	89.4785	93.7875	70.092	6.28756e-10
py04316	25.3805	96.6316	23.0183	11.2563	16.2995	58.6207	1.32059e-17
py04317	0.682449	0.0881964	0.171441	0.587049	0.242698	105.405	7.23478e-05
py04321	13.5438	6.27919	9.75997	12.3958	11.7946	27.4213	0.00031672
py04323	374.427	118.338	43.0418	33.8665	47.0371	32.4436	1.3933e-10
py04324	7.4886	50.219	14.0133	3.54092	10.8414	10.6106	3.64887e-27
py04325	10.0252	26.7912	22.2911	18.7996	12.9282	148.063	8.37402e-06
py04326	2406.63	16.3041	0.520004	491.648	28.7422	427.399	5.21945e-244
py04337	2.95302	9.04322	6.24882	1.53419	4.39451	0.215315	1.75834e-05
py04343	7.79154	3.50397	3.86098	4.89379	4.71784	3.31415	0.00485683
py04344	1.98841	6.20626	14.8485	8.75089	11.5162	2.78395	5.3931e-08
py04349	266.295	26.1051	25.3336	95.3035	90.9523	89.7828	5.35187e-47
py04350	21.7498	10.2404	18.379	21.5458	22.4308	8.94951	0.00021033
py04352	1110.71	384.721	620.853	716.158	655.964	466.44	5.36242e-10
py04355	2.46729	0.493732	6.14518	4.38751	4.0964	22.7987	2.32054e-07
py04358	14.1436	33.3046	24.9878	23.382	22.1742	43.474	1.15098e-10
py04365	3.6826	8.37054	8.97101	9.8083	8.10818	11.7533	0.00786621
py04366	13.7328	46.7025	31.5103	28.9383	29.1091	21.6824	1.22109e-16
py04367	8.48409	2.50621	5.04387	21.1118	16.742	14.6947	1.30813e-05
py04371	12.9476	33.4086	22.203	13.6414	19.1823	20.2099	5.0927e-09
py04377	23.3147	52.6972	38.2074	35.6888	28.1061	37.1439	1.80864e-06
py04383	2.81664	7.41159	11.0369	7.17322	10.2777	1.2184	0.000286381
py04388	6.01696	15.2846	17.0744	20.4501	20.4519	23.5339	4.86491e-12
py04390	100.449	46.8488	28.8225	7.63774	21.5287	6.41673	0.000259648
py04392	10.28	33.9821	17.6595	7.18892	12.6714	4.05014	1.64039e-07
py04397	2.95609	0.892195	2.87239	10.4385	7.53721	3.71051	0.00142181
py04399	5.18576	13.0707	19.1915	17.124	23.031	29.4984	6.01885e-07
py04402	6.32916	2.03833	6.40958	16.5162	9.5495	7.75009	0.000795031
py04404	95.4339	451.505	208.847	22.2929	39.1548	24.1481	1.1698e-19
py04405	7.95259	110.403	35.9356	2.30075	5.15471	3.05843	1.92096e-45
py04410	25.1205	9.37828	11.2899	13.2576	13.7302	5.63637	4.42151e-09
py04414	35.8884	6.30421	11.2695	18.9902	13.59	15.3047	6.7382e-26
py04415	80.0026	28.9025	26.3119	45.5751	30.93	34.2356	1.01146e-07
py04416	25.2111	11.5215	19.813	16.3866	14.0544	8.55995	4.94364e-05
py04417	8.13528	2.34281	5.8591	39.2007	23.8892	18.1269	1.25257e-08
py04420	35.6226	97.6544	77.9027	30.9586	34.7018	46.4468	3.61613e-10
py04421	41.7372	91.3336	47.4972	41.8626	46.3995	23.1394	3.95531e-06
py04423	86.4915	200.582	115.726	75.5545	75.5814	126.302	1.09354e-06
py04424	94.0569	3384.79	850.193	49.6789	112.586	106.178	6.80679e-140
py04429	2.93998	16.063	14.2217	7.45906	7.00992	50.1641	3.76561e-22
py04431	640.009	7.31906	4.41976	4.21506	6.1401	90.1351	9.32308e-98
py04437	2.78223	21.1691	9.72576	4.09128	3.57115	2.91917	1.56189e-24
py04439	21.5413	86.0178	58.5438	21.6772	25.7744	13.7918	2.46838e-12
py04443	106.648	1857.7	1085.55	145.042	582.417	133.588	1.26361e-44
py04444	2.87598	7.95676	6.56092	2.17723	2.22823	18.3248	1.447e-06
py04446	1.64908	3.64376	10.4101	6.2809	8.60652	2.04211	0.000437381
py04447	1.82295	3.72972	4.52787	4.5366	6.50998	15.5032	0.021718
py04450	27.5902	3.39436	3.75558	3.68858	4.43072	7.88965	9.19305e-23
py04451	5.43735	2.68031	4.99317	11.3436	7.3333	8.3987	0.000452136
py04453	14.3301	7.06822	9.59909	31.0689	23.6245	23.8188	0.00500129
py04455	1.47894	0.0452446	0.103734	0.0538132	0.0139539	85.397	9.42772e-05
py04458	4.43569	0.929624	14.3248	6.28392	6.13096	121.241	7.86822e-06
py04459	253.63	121.149	65.3973	41.2983	42.2023	38.1282	8.78467e-05
py04461	23.3253	8.34739	13.9545	14.3026	12.9878	11.3645	1.63191e-09
py04462	105.001	44.9448	51.7808	125.02	92.5734	218.815	1.57188e-05
py04467	9.80611	0.155728	1.37144	3.51815	8.33235	5.74168	2.05413e-23
py04479	191.951	91.7443	76.0533	57.3854	72.3074	89.2824	0.000912561
py04490	172.837	57.555	48.8909	33.029	34.3778	216.268	6.2378e-08
py04492	8.00689	20.9812	14.0383	9.27938	7.94813	3.23916	7.76871e-07
py04493	67.5309	14.4438	11.8208	5.0349	142.16	359.891	6.7549e-05
py04495	18.5504	46.6037	25.7774	5.40229	13.1057	24.1815	0.00106735
py04498	1.87644	4.64529	19.2279	10.579	12.2717	2.26112	9.15557e-05
py04503	39.8735	7.78739	18.186	21.5019	22.5395	8.43819	7.44722e-24
py04510	68.0236	3.19261	2.23222	9.36222	10.286	5.92712	4.22252e-29
py04515	449.347	1253.13	1236.21	1012.97	914.502	562.624	1.23838e-13
py04517	63.8819	10.4314	45.0119	53.6726	39.9055	19.1575	1.86865e-29
py04518	5160.11	604.337	12.1614	1.37586	0.38115	0	1.39464e-16
py04521	28.0038	1.24686	13.686	14.6959	16.4549	4.39517	1.504e-40
py04522	6.54715	20.805	10.9227	5.43283	10.1479	96.4289	3.32338e-12
py04524	9.68244	47.7681	28.8144	25.5405	31.3442	38.7762	2.05274e-22
py04528	211.53	14.258	18.5646	209.416	51.3572	43.6024	8.16965e-48
py04529	47.2616	16.7255	45.8178	197.221	117.747	110.891	1.63898e-07
py04530	115.07	29.4189	54.1942	158.494	81.2212	62.5499	2.40193e-09
py04531	1.11104	0.413337	0.7841	1.11812	0.878104	42.9651	0.0838798
py04534	23.4008	10.6617	14.2325	23.2876	16.1867	24.8705	0.000180078
py04536	19.903	1.62353	5.21707	9.77901	7.93126	8.89052	8.9379e-14
py04537	0.0916727	9.02315	12.0445	1.4457	1.79727	149.238	3.68152e-17
py04538	736.118	194.786	91.2939	137.825	196.322	136.858	2.19182e-18
py04539	427.19	2653.71	7511.68	7468.3	10627.8	611.003	5.39995e-31
py04540	18.3086	7.1565	23.4091	18.3027	24.0327	6.55641	7.39258e-08
py04547	5.16388	1.13678	2.77742	2.04234	2.45402	4.07529	6.76231e-08
py04549	188.422	41.3783	28.4793	65.4683	59.232	59.9313	3.80149e-16
py04552	38.3955	3.82947	3.95191	4.09847	4.08366	4.46637	4.0515e-16
py04556	7.82529	54.3821	35.6572	9.52627	8.23437	13.3826	3.618e-36
py04557	0.579962	21.9353	8.15671	0.799736	0.398023	0.283032	1.04743e-35
py04559	0.790028	41.2687	1.50557	2.01873	10.476	0.250528	3.07116e-39
py04561	5.67769	1.70363	7.29033	9.16545	7.40976	3.21512	6.26701e-05
py04562	4.78387	10.5125	17.2428	11.3052	12.5316	124.433	0.000151956
py04566	214.1	16.9007	39.6445	82.4311	45.6281	3.08815	1.20091e-51
py04570	59.1322	3.50554	4.24124	2.21145	1.67953	1.50838	2.90761e-29
py04571	18.6967	0.444667	3.05218	0.172596	0.264911	41.7223	7.94873e-05
py04580	0.0999587	0.641655	1.1249	5.05157	15.2926	41.1142	0.0401225
py04581	286.094	722.408	242.692	121.504	154.011	227.9	6.08465e-12
py04583	0.105639	0.00817044	0.0327727	0.010189	0.00795234	5.79479	0.250964
py04585	3.11441	1.09209	6.31678	5.91906	3.68382	1.47915	0.000475396
py04593	122.938	6.35849	13.1093	35.3717	23.6115	26.4477	1.48243e-44
py04599	284.569	102.901	18.6847	12.3164	42.796	1.38286	3.96698e-07
py04604	7.6185	3.46891	6.95174	14.0705	8.02996	14.6036	0.000407707
py04605	12.1786	1.36533	5.19078	26.0438	14.6264	12.6695	7.12779e-19
py04606	26.7394	62.1491	28.896	36.7616	38.3111	257.44	7.63874e-07
py04607	251.139	21.6085	80.5143	258.415	122.46	88.3847	3.72706e-36
py04610	29.6917	9.88088	16.1496	49.3994	39.9278	32.3215	2.44199e-10
py04611	30.4122	178.618	126.35	31.0618	44.2648	82.0394	5.41444e-23
py04612	12.382	0.765419	3.14787	11.244	15.6142	15.884	9.82292e-28
py04614	117.336	37.9085	77.445	98.1559	99.7365	48.5389	1.3698e-14
py04617	5.275	2.59887	2.47726	1.89149	2.29167	50.001	0.0106666
py04618	7.66933	15.3786	18.0988	15.0155	14.8376	449.444	0.000266511
py04620	5.57754	0.124938	0.395118	0.681865	1.29137	0.412414	9.59701e-20
py04622	7.19838	1.67114	5.51081	5.65584	3.80924	2.26351	4.12775e-10
py04625	186.313	399.658	300.148	253.013	239.701	373.605	5.26216e-08
py04630	6.81646	180.537	95.9413	6.24469	10.0346	4.47248	2.53741e-88
py04636	3.92499	1.04325	2.81987	6.9166	6.47276	8.38062	3.83681e-06
py04639	2.86409	6.66571	5.61346	3.75227	4.1011	9.90105	1.36121e-05
py04643	2219.39	680.144	437.954	888.969	789.05	811.27	2.34951e-10
py04649	279.888	5.35398	14.0137	39.5493	21.617	99.1783	1.27799e-81
py04650	5.66199	13.6865	27.2747	21.8916	21.1413	33.1048	5.55167e-08
py04651	4.17892	8.92426	29.3893	5.67007	5.25744	275.913	0.000492894
py04652	46.0709	5.78282	3.52877	26.4233	13.988	7.75285	1.96319e-23
py04654	14.1961	53.2311	157.821	311.911	360.673	315.887	1.77438e-15
py04655	7.71008	20.2052	65.0045	139.836	165.286	126.889	3.19626e-09
py04656	0.273282	1.49149	0.629745	0.879894	0.581448	50.1145	0.0090432
py04662	265.516	3106.68	4021.08	1193.57	911.361	316.388	1.76414e-33
py04667	25.7474	11.6879	17.0523	33.5179	23.0739	34.9244	2.71901e-06
py04674	5394.18	284.228	28.8452	19.3169	117.039	3.1791	2.52041e-41
py04675	16.1452	42.3512	28.03	22.6211	20.0973	18.0176	8.96733e-10
py04679	0.234512	0.0460472	0.535634	0.0159306	0.211675	1249.82	0.453045
py04680	35.4823	2.23952	5.10813	7.53973	7.6556	8.36459	5.8656e-30
py04683	402.142	32.2078	16.0194	7.35822	37.4856	16.9775	1.50736e-56
py04687	0.213569	1.20062	2.56114	0.168696	0.295788	20.9225	0.0071443
py04690	14.8228	31.7796	50.6145	24.2147	29.2368	21.8923	3.53152e-08
py04694	5.61041	0.882114	3.92691	21.5691	13.3354	20.4064	1.40051e-08
py04696	2.21589	7.23922	7.7343	9.08507	5.458	20.6769	6.4431e-05
py04701	5.74396	17.334	20.2729	17.4619	13.2226	12.9003	2.35687e-09
py04702	98.7165	2.58156	3.69137	209.796	228.9	101.269	2.73161e-08
py04709	14.1677	3.91065	14.0266	11.7113	14.9158	10.4488	2.53679e-10
py04714	23.6648	59.5671	68.0267	50.1279	63.2189	82.2729	1.2806e-11
py04716	18.1016	8.36398	35.6373	47.1224	51.3389	22.4956	0.000838489
py04719	18.6522	40.6631	19.7126	16.9628	18.4118	23.3812	1.89372e-05
py04721	1.44697	8.92012	9.55842	5.19299	5.25274	3.89591	4.46844e-13
py04722	41.4176	138.434	48.7812	140.212	96.4354	22.1653	8.5857e-09
py04727	28.2351	1.49707	11.3786	24.5989	15.2501	7.44376	3.49098e-24
py04728	58.5723	2.70968	14.9569	49.7927	29.0305	27.8135	1.89905e-27
py04730	1009.91	2624.23	2526.59	2402.36	2464.13	1486.1	1.29176e-12
py04735	18.5931	37.682	28.9027	30.113	28.4947	35.8269	7.70537e-07
py04738	52.4507	1.52871	0.157269	1.99832	8.3488	0.1709	8.22231e-71
py04745	240.885	57.3352	31.4188	252.979	100.5	62.9539	2.22002e-19
py04748	20.878	55.8656	39.9163	32.6815	32.4332	62.421	3.45247e-08
py04769	52.3125	110.569	47.795	26.8435	21.176	8.45044	0.000366661
py04771	1.53545	0.432215	1.64196	3.22488	1.77604	6.14325	7.12293e-06
py04773	400.76	35.0007	47.6198	56.0494	67.5014	50.2956	5.86522e-31
py04774	5.43373	2.28047	14.128	11.9097	12.7269	4.99983	0.00172894
py04776	22.4214	54.5472	24.2905	14.541	18.1828	33.9805	1.03009e-12
py04779	27.2227	5.97552	25.7379	33.0529	27.1372	9.86417	1.40133e-13
py04780	13.0121	46.9343	79.4835	16.8445	19.5523	2711.76	1.36734e-17
py04789	14.9887	40.9252	38.3759	32.9236	31.6233	62.5977	5.39085e-11
py04791	44.6161	15.138	27.2469	27.4054	27.6719	13.6186	3.11105e-11
py04796	34.6401	118.852	60.6129	35.5523	35.2152	52.5374	1.64543e-14
py04797	6.9365	16.0582	16.8385	15.9499	16.1629	15.8095	1.79194e-06
py04798	5.92424	21.2668	19.9011	12.1939	11.1435	6.8047	4.03801e-21
py04802	148.432	9.87612	8.82457	24.3639	15.1915	139.397	1.6966e-35
py04803	48.0252	138.577	61.9109	36.2406	79.5414	41.3578	2.99252e-07
py04809	8.45448	2.2676	2.38598	10.8899	5.22055	8.76061	2.14056e-09
py04810	3.27864	7.64832	0.156775	0.0707213	0.039225	0.260831	0.0410959
py04814	245.938	60.9982	58.2543	82.7571	53.1225	4.03789	8.94858e-08
py04815	689.561	172.896	138.298	203.635	128.517	12.4813	2.54818e-09
py04817	18.6289	60.622	74.1958	31.8355	41.6642	9.98531	1.07657e-08
py04820	866.144	151.592	255.549	185.081	216.01	68.1227	6.39361e-22
py04822	74.6228	24.3373	45.3463	75.028	65.8717	86.0628	4.6811e-16
py04823	35.3364	15.0643	12.4641	14.4675	15.246	12.5594	4.59299e-06
py04831	18.7314	8.69081	8.20033	13.1941	12.6122	25.9893	1.15502e-05
py04833	8.07664	0.139402	0	0	0.0414796	0.185494	9.51982e-17
py04836	19.6235	1.01053	8.94246	18.6349	10.0856	4.20382	1.87019e-34
py04837	71.8486	15.8305	10.1047	11.9769	13.2899	21.0429	1.79468e-12
py04838	2.27037	7.51866	63.2248	8.90144	11.5981	1549.64	6.78766e-06
py04842	217.039	34.8387	38.2458	151.386	120.841	62.2158	1.37824e-26
py04846	93.7548	426.273	155.893	67.9824	70.0998	75.4968	3.45995e-15
py04848	48.9899	7.8184	9.09564	16.4144	16.8766	7.70847	4.54001e-09
py04858	1021.87	154.066	603.312	408.529	434.81	93.6476	1.51699e-41
py04859	10.154	55.7316	25.7843	7.45199	10.6323	1.88799	1.14449e-18
py04860	124.124	3.92387	9.80593	8.43572	6.69652	2.15909	4.65604e-79
py04861	4375.97	1646.86	2025.38	1852.89	2523.95	941.271	3.36891e-08
py04862	13.2228	310.854	89.4197	8.83557	25.0397	6.02387	8.53655e-69
py04869	6.56681	1.85563	2.81628	3.57504	2.94741	48.5697	1.28924e-06
py04872	254.026	54.4984	45.812	298.847	102.037	198.707	3.175e-10
py04877	812.216	145.131	86.7693	95.6653	49.384	18.8286	1.31067e-13
py04880	1135.64	245.637	103.439	69.9545	269.802	43.533	4.9472e-20
py04881	27.5898	13.7838	16.3849	33.3042	31.8441	36.9027	0.000106547
py04883	53.9794	25.2382	17.7075	11.6908	20.0407	55.018	0.000324103
py04884	87.1119	42.6078	26.6618	7.51119	41.6473	47.2941	0.000155998
py04889	31.7357	67.6345	38.3208	26.5862	32.0269	33.3207	7.11086e-05
py04894	32.5131	69.686	22.3854	14.9424	22.5027	19.3417	5.28615e-05
py04897	4.75382	2.04407	6.21277	10.5909	11.6587	5.79652	0.000581102
py04899	4.57896	2.16117	4.0004	5.59108	4.7479	11.9381	0.00600206
py04901	39.3748	102.944	70.2141	54.43	58.5849	44.5071	1.26307e-11
py04904	10.908	0.754719	6.64114	18.2293	8.42526	13.5087	5.31512e-25
py04908	7.54162	18.3974	23.5737	19.097	16.3357	7.92009	1.49945e-05
py04910	136.006	57.0912	81.931	83.7057	83.3239	67.9974	1.71803e-05
py04911	66.1612	25.7579	54.0893	55.4482	46.5389	45.8237	4.18315e-06
py04917	30.7554	134.036	129.174	75.4904	96.4396	78.6351	1.67224e-19
py04924	10.1866	3.40958	7.43142	6.74198	6.58991	6.47098	1.16278e-05
py04925	17.8184	83.9719	57.2903	71.3319	47.7179	113.227	5.05578e-20
py04940	22.6224	1699.17	886.667	162.714	182.005	11.0039	1.65904e-118
py04942	9.32831	31.5685	20.2939	6.19222	3.7843	24.6524	8.79548e-11
py04943	21.9391	129.883	54.0035	15.1617	9.60669	68.0885	1.17472e-23
py04944	36.2546	283.404	108.754	27.9734	16.2334	129.736	7.22902e-25
py04955	196.449	91.7875	70.4485	45.7727	48.4108	48.9804	0.000105343
py04963	7.16809	18.6184	23.4269	20.6911	24.7915	19.0008	8.52296e-10
py04965	0.208871	0.073576	0.415784	0.0696603	0.103207	936.174	0.641734
py04966	7.07234	14.4251	6.0007	1.74267	5.84568	0.917521	0.00137583
py04967	281.415	91.222	41.0048	25.9896	74.7824	39.0694	1.17165e-14
py04969	1.90234	11.2335	6.78693	9.29818	12.7418	40.8894	5.14873e-13
py04970	4.23946	1.5948	2.69947	3.15742	3.26469	6.39712	0.0083068
py04971	9.48928	2.41611	5.09222	8.26593	6.59822	4.91174	2.78466e-14
py04973	36.4634	14.4855	12.2847	17.6657	21.371	16.7289	5.19428e-05
py04974	106.697	258.405	185.876	201.21	240.432	214.65	2.17501e-08
py04975	10.6885	2.61581	14.8618	20.3866	12.8265	7.42654	1.84634e-14
py04976	79.1962	4.58801	16.7874	66.0526	32.2565	23.4451	7.96001e-58
py04977	12.6046	91.5496	18.8404	26.2561	37.8484	164.859	6.20063e-15
py04987	33.0321	13.4864	9.95194	6.95571	9.31728	12.9003	2.04418e-05
py04990	6.46989	18.8853	13.8631	13.6328	16.7367	15.7199	4.96005e-08
py04991	11.7419	49.1932	23.0894	23.9528	22.9959	28.3713	4.15033e-14
py04992	34.3197	12.9184	17.4847	16.4364	17.0444	61.6036	5.78385e-10
py04993	13.6931	5.56132	15.2575	21.7686	21.79	185.429	1.32087e-05
py04998	8.23435	23.5896	238.6	19.1311	12.3491	4931.68	6.10431e-10
py04999	8.44024	23.908	29.8451	22.6663	23.4361	50.5298	1.71948e-05
py05000	11.7149	35.4706	34.3532	19.4758	22.2958	56.3487	5.1857e-13
py05004	40.0552	89.8588	121.829	71.968	158.366	110.097	2.71954e-08
py05006	1.83576	4.00687	12.2393	1.67827	1.86641	207.31	0.00615051
py05007	18.0556	7.16979	9.66873	8.70506	9.00012	9.27713	1.52301e-08
py05011	31.4751	73.9299	60.3365	55.3254	56.9136	74.8555	7.04618e-12
py05013	9.02345	3.14239	13.3329	75.0791	41.6129	48.0235	2.94749e-07
py05018	35.037	103.961	69.8281	56.4558	62.7606	70.5312	1.98217e-10
py05030	3.80192	16.4198	10.1844	4.64395	5.58392	3.02395	2.51222e-18
py05031	8.00057	19.2547	16.6016	18.3802	14.2247	12.7015	3.31731e-05
py05033	94.65	0.856323	3.65375	7.73257	2.99958	3.13629	9.66031e-74
py05039	63.177	5.32308	21.3078	44.5986	29.5088	39.5952	3.61407e-36
py05041	3.23513	6.85389	4.80259	4.74614	5.1516	1.7613	0.000874043
py05046	765.604	52.2621	3.03848	56.474	9.59932	25.359	1.49332e-35
py05047	29.6485	9.90134	27.8936	47.2186	38.5544	42.4994	7.22323e-11
py05048	217.865	77.2227	145.874	55.8578	101.293	27.0765	4.80814e-11
py05049	10.6545	5.17416	4.91041	3.52515	3.80162	2.80348	0.00139094
py05050	0.479333	0.202717	0.0747093	0.0830926	0.162366	31.3642	0.432359
py05051	11.1189	37.1359	43.773	35.5903	32.7824	25.9311	2.02247e-22
py05056	21.107	6.56854	14.0119	18.0827	15.7988	17.3178	1.70964e-07
py05058	13.3117	31.5793	34.8622	11.1132	19.109	23.9104	3.29018e-08
py05069	31.9484	68.7957	49.2063	37.2573	48.3234	45.0151	9.20427e-07
py05071	3.91652	10.4852	12.5537	11.593	11.7507	9.67315	7.37174e-06
py05072	2.83148	20.045	3.53105	2.85292	4.82463	5.60224	2.31483e-14
py05075	136.496	26.6632	26.9901	34.433	39.2092	5.72471	0.0033175
py05078	6.96249	14.4166	13.6459	9.90772	16.0197	8.36151	0.00062295
py05080	27.7869	1.34164	4.75318	12.0124	8.686	4.46815	7.33911e-27
py05081	59.107	138.103	155.283	144.495	156.899	138.48	1.54872e-07
py05082	2438.15	73.7908	97.5641	137.24	113.678	60.8734	1.71402e-49
py05083	239.12	109.905	56.5448	31.4048	49.4505	64.013	1.1104e-05
py05085	14.2642	30.5776	38.7891	23.1601	22.2729	299.024	2.88269e-07
py05088	13.8792	2.06201	2.34502	17.1195	36.0268	20.9603	2.75059e-12
py05089	23.9359	11.3338	5.93914	8.17194	15.852	12.5001	0.00547748
py05096	3.39393	9.34476	9.76119	8.22702	8.27627	3.63819	0.00669909
py05130	24.6708	6.50965	16.7072	23.536	19.5285	11.9533	2.66199e-13
py05131	15.0444	0.535466	3.48565	7.84278	4.78796	26.9737	1.15277e-43
py05132	121.992	42.3127	31.8117	33.1666	45.945	40.2568	4.39306e-11
py05147	693.951	70.1295	114.356	39.3873	89.0103	102.299	1.24298e-26
py05148	9.07417	18.9333	48.7363	17.5708	16.5631	483.981	8.50187e-08
py05153	458.8	65.3818	59.3594	55.6329	59.8811	39.6033	1.19189e-11
py05154	12.2891	1.23848	7.22454	45.2104	23.1966	18.8408	1.24721e-19
py05170	24.6113	50.8575	64.1241	37.1839	49.4723	19.9896	1.24859e-07
py05171	0.20297	0.0565213	0.0287754	0.0342754	0.0601177	7.07926	0.10691
py05172	48.926	2.11552	2.81064	2.6147	2.72067	1.66414	1.15158e-21
py05174	101.483	44.5148	61.1114	153.736	114.8	106.432	2.02872e-07
py05176	194.73	39.1023	67.981	149.226	111.091	143.347	1.11665e-23
py05186	10.1678	32.523	30.8776	23.609	20.7093	20.9702	1.05968e-16
py05187	201.984	28.6476	62.7112	116.229	73.2237	59.9326	1.6254e-26
py05190	9.88716	24.9204	13.9804	11.0658	9.53839	15.2809	1.99419e-07
py05191	4.17454	13.3087	5.53947	10.9313	7.92031	3.94361	1.53017e-08
py05192	27.9003	7.81846	11.1933	24.903	20.2624	15.8033	6.31797e-13
py05193	53.3826	141.889	86.7324	85.759	82.5114	74.7647	8.57461e-12
py05199	38.304	2.70056	6.25883	14.1129	10.9775	97.2292	1.78171e-52
py05205	123.585	32.1837	51.5603	154.558	104.571	78.7809	1.19721e-20
py05206	6.90742	20.4625	26.1397	21.208	23.122	18.4566	1.33768e-10
py05209	1247.29	196.805	343.902	337.111	397.713	229.208	1.96411e-14
py05210	3.6794	1.22233	1.07096	1.27867	2.2372	30.0827	0.000112338
py05211	10.8459	33.579	37.5687	20.0578	29.4444	17.7001	2.39028e-07
py05212	45.0806	16.1389	13.4275	15.1085	21.5053	12.651	0.000113724
py05213	11648.2	2902.55	1377.09	2817.77	2877.45	841.622	7.08617e-14
py05214	32.8865	12.3178	15.8891	16.2835	11.9976	79.8941	3.897e-06
py05216	22.6128	2.11742	7.98685	27.1747	11.2306	5.98586	7.7482e-28
py05220	5.01191	2.09524	14.9449	34.8624	19.4873	13.5323	0.00396361
py05222	91.2197	2.99818	1.37632	46.2996	32.2644	158.663	1.1771e-102
py05224	9.61898	3.91203	3.24548	4.14056	4.08986	3.24665	0.00135334
py05226	8.5175	3.76439	11.4581	15.6857	14.6385	6.468	2.2859e-05
py05227	1634.75	9.37105	5.46946	295.332	60.7994	7306.73	3.67035e-216
py05228	1.92107	9.00113	2.1504	2.03229	2.84354	3.39038	1.9188e-05
py05230	5.1114	13.664	4.49945	6.48404	9.10013	7.2305	0.00876764
py05231	0.641578	0.130955	0.560656	0.188435	0.108227	15.0973	0.0233391
py05234	2.66516	9.46443	7.21358	4.68583	5.33495	4.30901	4.38252e-08
py05237	236.916	32.9918	15.3876	19.0757	45.5811	9.26509	2.16201e-23
py05238	49.0456	166.66	81.0667	44.9771	55.3144	32.3225	6.6865e-13
py05239	280.458	134.91	95.2283	49.0692	57.423	54.3107	0.000256278
py05247	396.371	51.5378	21.5835	31.0216	44.1501	13.2378	4.48271e-34
py05248	18.3959	55.7139	28.7086	26.8925	26.235	90.8924	9.37852e-15
py05249	248.369	34.9402	16.7062	22.916	33.6818	98.0206	2.01686e-13
py05254	153.767	317.052	342.358	278.057	280.97	216.231	1.2702e-07
py05256	17.2238	49.6882	18.8188	16.4301	17.2168	48.36	3.73866e-10
py05257	26.3348	66.557	24.9918	25.2705	21.8234	90.8023	1.51201e-06
py05260	15.9134	36.3753	32.6368	21.0064	24.614	301.655	5.87584e-10
py05266	155.121	54.6009	79.7077	53.2046	61.7201	29.2671	3.27377e-09
py05268	3.50468	1.57053	3.85588	7.69985	8.60253	5.62082	0.0297347
py05269	76.7124	9.42685	14.1595	23.6391	23.6932	13.5672	4.86639e-34
py05270	3.67887	9.10346	18.6377	6.69618	11.6823	2.90442	0.000404142
py05271	38.2556	6.74765	5.13159	25.6476	8.69627	28.3664	5.80034e-22
py05272	11.021	25.9896	31.1045	27.3958	30.9109	35.8585	2.59532e-06
py05275	176.355	698.312	238.912	237.855	205.077	219.233	6.71684e-16
py05280	9.28721	18.6412	2.85103	3.56877	4.0983	1.9687	0.00316679
py05282	477.639	232.992	99.8932	101.438	157.627	282.656	1.49903e-07
py05288	31.2903	11.2778	18.7043	17.262	21.2278	10.4178	2.37169e-08
py05289	64.0057	27.8218	32.9766	27.4267	26.1042	13.5972	1.53904e-06
py05292	6.9974	24.7332	40.906	22.5287	31.7227	12.9293	3.30677e-11
py05295	167.152	14.5064	5.55783	12.673	7.42303	7.7524	1.08365e-24
py05296	160.935	7.51773	0.0821429	2.73853	1.66062	1.117	1.10827e-29
py05297	98.9823	3.52072	8.93666	8.48446	8.6424	4.6152	4.98881e-42
py05298	2.46618	7.29793	6.98854	15.8218	13.3696	60.9358	0.00116287
py05302	17.3508	5.7669	11.8567	8.7223	12.455	13.3206	1.08131e-07
py05307	0.997183	0.407266	1.18338	5.1105	6.20782	2.32705	0.133748
py05312	6.91359	1.04218	5.56926	13.3882	9.18954	3.41797	8.38059e-07
py05314	7.7376	1.73485	0.533533	0.0431628	0.0842193	0.0248849	0.132181
py05315	11.4254	2.41737	0.310291	0.0532264	0.379235	0.199672	0.145058
py05318	8.01445	1.5951	3.82038	4.1738	3.14135	1.39569	2.04798e-05
py05319	2.1427	7.15514	3.72274	5.23607	4.51385	5.78473	7.18545e-09
py05320	60.9447	149.779	210.743	156.946	164.144	151.767	7.03745e-11
py05321	8.5552	28.8137	24.2756	22.4484	27.2108	37.4624	2.08513e-12
py05323	4.36511	11.795	9.6839	8.17656	8.92452	6.1205	2.50707e-05
py05324	5.73287	14.3763	29.9002	19.3512	22.6294	7.18195	0.000141746
py05332	256.297	77.1614	26.0433	105.21	126.301	58.6688	1.29284e-11
py05334	43.2805	100.333	79.7649	56.4961	62.4953	75.0198	1.98276e-07
py05335	8.37068	24.9354	15.5709	10.0755	11.331	5.61557	1.95465e-14
py05340	1.30637	4.18334	4.95517	3.47991	6.90538	21.1152	3.79682e-05
py05341	51.4627	8.82174	0.468601	0.159265	17.0982	0.0830185	7.89876e-09
py05353	52.3318	162.616	52.6194	194.513	118.395	19.9359	6.64978e-07
py05356	4.08284	1.02204	3.79298	4.41838	3.11058	20.6174	4.7196e-08
py05359	15.879	2.93049	3.81159	74.7541	10.0956	21.9514	2.88511e-12
py05361	109.277	18.306	35.8343	35.7763	38.4967	27.5436	2.95671e-15
py05362	172.168	37.5903	76.0478	123.5	112.25	91.4974	3.69599e-14
py05363	207.776	5.67079	40.1112	107.011	70.0294	42.4041	1.19934e-83
py05364	23.4866	9.60561	9.90204	13.2235	15.5516	13.8043	2.81776e-05
py05365	13.9044	6.38592	12.8893	20.2761	16.2303	6.73681	0.000356746
py05366	21.2025	4.11968	6.49882	60.2999	41.4413	40.9885	3.96779e-11
py05367	105.823	239.027	125.341	65.8811	103.031	75.1684	1.0645e-05
py05368	2.66793	7.19913	3.23381	2.70403	2.55616	17.4897	7.70476e-05
py05374	5.06912	24.3288	5.86253	4.38655	5.78842	8.08412	3.05446e-16
py05375	94.7329	40.3658	28.1684	15.4825	19.4456	11.4346	1.68085e-06
py05376	1636.71	432.495	227.295	163.398	293.483	146.901	2.15077e-19
py05378	246.935	27.4757	29.4556	338.861	119.282	155.203	1.13067e-35
py05379	101.091	11.2329	32.795	173.246	85.0318	72.0748	7.21327e-34
py05380	38.8188	2.26458	21.1663	32.1382	29.1939	12.5854	4.11058e-49
py05381	10.3819	4.63226	2.14254	2.57589	3.18825	2.4512	0.00316926
py05386	16.8536	3.36241	2.35007	2.37809	2.86214	1.17374	1.67316e-12
py05392	18.9371	6.02722	42.4012	49.8157	38.5725	36.0101	2.08219e-11
py05396	14.0612	4.87108	9.50657	12.4997	10.2624	10.4209	1.33371e-07
py05397	21.061	4.97779	7.1712	6.5238	8.10827	4.94147	5.48366e-10
py05399	11.4481	23.1345	22.799	11.5912	10.3946	56.7778	0.000297953
py05401	116.81	6.282	7.77763	24.154	17.8634	39.4539	6.88086e-61
py05408	1196.89	207.682	134.065	255.05	158.022	277.029	4.07634e-33
py05409	32.0658	519.908	48.8467	16.2661	17.2367	32.679	3.02518e-93
py05411	154.509	32.1727	62.3668	106.207	87.6586	31.5609	3.53473e-13
py05412	1.42012	16.0446	17.3211	10.6472	11.52	4.31181	1.7937e-32
py05419	53.9954	163.064	102.932	90.5803	91.1079	98.5532	7.64934e-11
py05426	95.714	23.8637	40.837	80.7524	81.4233	51.9401	1.39432e-17
py05431	17.274	35.6237	43.2357	42.0412	42.604	51.4479	4.12794e-05
py05433	10.2474	21.9582	31.2377	20.3844	24.564	13.2144	1.2443e-06
py05434	9.73344	3.36073	5.86654	10.0463	7.60842	3.59916	7.31695e-05
py05443	4.15437	10.9526	8.48172	4.52841	6.37619	3.11958	0.000968196
py05444	1.86365	11.7575	11.0731	5.13634	10.0452	5.22763	1.54654e-05
py05447	34.1089	2.5466	14.8566	21.9585	17.8895	15.0814	1.13292e-42
py05451	6.98069	15.9411	28.7067	16.154	21.9009	6.01015	1.26188e-06
py05456	17.8068	51.6903	58.8385	33.2629	44.3197	17.4535	2.10021e-07
py05460	18.5072	4.03512	2.49531	2.41569	3.65236	2.96943	9.03869e-07
py05461	71.5815	3.18676	4.8638	4.14037	3.77753	4.88776	1.24179e-09
py05462	2.59086	8.03854	5.61162	7.1616	13.3304	55.4642	0.000272495
py05470	21.0275	9.01656	8.73996	9.28314	8.41821	12.307	2.53754e-05
py05477	253.084	101.189	73.6051	82.0552	81.2283	50.9113	9.16181e-08
py05479	45.5345	125.373	59.097	53.1734	67.5833	125.658	5.31402e-10
py05481	63.4087	13.509	14.5093	14.8759	13.6456	59.9658	7.43285e-13
py05482	3.36532	0.574894	3.7824	22.9343	12.7419	10.5791	3.003e-06
py05487	15.0511	35.3874	34.3384	26.6818	34.6872	32.7439	1.07472e-09
py05488	11.512	2.59711	1.1104	2.31802	1.85855	25.8877	2.61971e-06
py05489	39.9167	822.428	834.702	93.3632	195.421	77.851	1.66331e-119
py05491	118.166	11.8653	12.1746	37.0211	26.4665	14.4279	2.0658e-15
py05493	0.272576	0.0277535	0.551282	0.103244	0.0818398	5.85045	0.010631
py05494	10.5126	35.5262	29.6506	6.21824	11.7474	6.20263	4.86062e-12
py05496	30.2694	13.597	12.139	13.8918	16.0348	19.3602	2.42326e-05
py05498	31.9857	2.98283	4.70142	5.43493	6.1584	5.11327	3.81226e-13
py05499	1155.63	84.4173	85.1145	47.2422	56.9828	267.671	1.95039e-68
py05500	71.936	15.8947	12.764	23.2736	16.1327	13.7355	7.92559e-21
py05505	3.14002	0.353406	0.242766	0.356723	0.212625	10.352	5.53154e-10
py05506	2.95228	10.4204	14.2973	10.8327	12.5032	8.12045	1.15827e-11
py05510	12.2542	0.885824	7.03022	5.95831	5.62103	2.17225	6.63544e-15
py05511	7.03442	25.8044	9.24924	4.03608	12.4137	1.85348	5.4674e-07
py05512	0.0875153	9.3125	3.19729	0.831291	5.74541	1.10867	1.09987e-10
py05515	858.224	2131.16	2305.5	2148.29	2250.51	1266.42	2.58937e-09
py05516	28.0429	11.9427	14.6108	15.4413	16.0587	13.316	0.000697802
py05517	6.1821	1.68433	1.10975	0.847381	1.17214	0.54328	0.000279021
py05522	7.30172	22.2677	12.3402	6.81692	10.0889	6.76167	7.1458e-09
py05526	27.0824	67.8627	85.9273	61.301	68.9067	19.0291	1.28112e-07
py05527	95.3252	19.2828	12.8012	22.1473	19.2397	89.6868	4.74957e-21
py05531	10.9527	2.1062	11.1938	17.5676	10.3451	37.6324	1.40228e-08
py05536	1048.93	177.179	44.5948	244.98	111.642	308.348	4.46148e-16
py05539	24.4946	2.5964	8.46203	8.26649	7.22461	2.8188	1.14001e-13
py05543	2.34093	9.98714	28.5484	21.5589	19.7254	19.8719	1.11524e-10
py05545	9.3679	94.8917	25.3222	11.5211	16.081	7.07869	5.06704e-27
py05560	206.075	57.2301	72.8268	136.361	119.425	203.491	3.03372e-12
py05569	4.2616	10.1088	8.69851	4.99037	5.79431	6.93706	1.15755e-07
py05572	7.731	3.65058	9.9732	15.3706	10.0914	19.496	0.00149552
py05575	13.188	27.6697	29.0562	28.7404	30.1254	17.9454	3.36811e-08
py05577	9.23717	26.8282	19.2469	25.8564	25.559	52.3115	3.66127e-11
py05578	2.34041	10.9134	6.45182	139.88	151.845	62.1397	2.88486e-13
py05579	42.4909	3.86779	25.1253	21.7001	29.0927	66.1366	1.10113e-30
py05583	5.89436	12.0192	14.1346	11.865	17.8966	4.08756	9.69998e-05
py05584	13.1815	2.68027	6.13145	7.18597	7.16611	4.87149	6.837e-13
py05585	3.48839	9.25873	4.78835	4.09264	3.45092	4.92288	6.7456e-06
py05589	10.4935	23.1123	13.9171	13.8699	13.3998	13.9244	1.43267e-07
py05593	14.6849	35.3154	52.8774	39.0182	47.231	202.148	1.54295e-09
py05595	8.40113	4.15085	2.09442	2.96252	3.46771	3.24854	0.0201882
py05596	146.861	62.9454	55.8149	115.627	119.563	92.8307	2.08434e-06
py05599	120.552	50.3569	28.2741	18.6094	28.6475	14.6372	9.02944e-08
py05600	222.027	500.577	523.001	332.034	348.658	282.245	4.29666e-10
py05610	0.626199	24.0756	0.737196	1.21295	3.83286	0.13693	7.26198e-05
py05615	0.379741	0.788987	2.44446	0.780259	0.482893	24.1123	0.495615
py05617	41.3095	5.93329	18.999	23.4778	18.1578	21.6785	1.83939e-17
py05618	20.6768	46.5386	58.5311	30.461	34.5705	19.0536	1.31e-08
py05621	298.983	144.708	56.7569	25.2757	59.0519	19.498	0.000117719
py05623	568.634	98.6644	44.202	183.306	145.295	120.172	2.6429e-16
py05627	4.35602	11.2471	13.6402	10.729	9.38537	45.6699	6.04533e-05
py05628	62.1525	22.9405	5.21012	8.91088	4.30179	0.512244	5.43222e-05
py05630	15.088	46.3749	45.8584	32.7181	42.398	32.0318	1.36125e-13
py05631	29.6601	11.1216	14.4677	11.8322	13.4989	10.8567	2.54511e-10
py05647	201.444	48.5934	50.7975	55.3228	48.5673	47.8141	1.42862e-22
py05651	47.8744	18.497	20.805	58.9732	41.1662	51.2586	1.28347e-08
py05656	39.1612	8.62465	14.4986	22.5469	22.9207	13.948	2.02636e-12
py05658	39.2414	12.3426	26.6979	52.3656	43.5264	189.89	1.05229e-10
py05660	1043.91	13.5454	15.1679	10.4794	23.0176	10.0912	1.99682e-84
py05661	485.08	92.0831	82.2347	82.1168	108.287	164.302	5.41916e-33
py05662	409.942	81.6467	93.391	193.267	149.22	154.053	5.38745e-25
py05666	36.1874	96.4845	92.4522	61.3739	63.1254	34.5798	1.37303e-10
py05670	78.9659	318.956	100.493	11.0685	16.4355	11.4979	1.42882e-12
py05671	68.3061	230.722	129.398	130.897	149.411	130.901	9.71447e-23
py05675	50.5485	5.23012	0.209705	8.34338	2.19322	28.9999	1.00877e-10
py05676	938.081	127.681	75.8533	41.4076	104.621	76.5672	7.43671e-29
py05680	9.58516	74.186	75.7316	17.5557	13.1336	7.7052	5.12985e-30
py05681	107.632	338.269	314.55	228.732	298.577	215.678	4.31686e-17
py05682	4.06817	15.8243	19.7046	14.8982	17.0407	25.6594	7.24834e-11
py05684	0.134737	0.0209589	0.254338	0.0378981	0	4888.16	0.352831
py05689	0.478879	1.27021	5.50336	0.476164	1.77106	1.71506	0.0247571
py05691	414.091	190.085	87.1559	27.8267	50.2102	87.0052	0.000456017
py05694	5.31215	14.4292	9.1767	7.4003	9.14483	9.14747	1.28626e-08
py05695	317.556	91.1338	41.3371	84.1209	79.5423	73.4478	7.571e-18
py05698	152.261	28.7262	4.71503	6.99993	10.6853	18.1353	1.13496e-20
py05700	6.31646	15.7737	21.9765	12.7224	11.7379	332.091	2.84579e-10
py05703	7.45076	0.395795	1.82666	7.03106	2.61591	1.25274	1.00437e-12
py05706	10.7199	40.6864	115.551	19.9768	18.9451	2228.94	1.77076e-17
py05707	118.872	46.0153	38.4666	33.6155	32.8846	28.0846	4.43754e-07
py05708	3.0843	0.424609	9.53949	8.19511	9.9083	2.28186	9.90277e-12
py05710	4.9018	10.37	14.4576	14.1693	10.4034	10.4966	3.7401e-05
py05717	46.2713	12.6746	9.85589	13.9763	25.4845	13.7821	1.08228e-08
py05719	140.288	52.8394	168.182	211.407	170.394	83.9145	4.77199e-13
py05724	1.02696	3.44959	11.9549	4.05033	6.39061	1.59473	0.000390897
py05727	39.8814	9.93509	72.6186	75.3254	75.126	31.2841	6.19507e-13
py05728	74.7816	7.38846	23.0095	41.0318	28.9268	21.1486	7.41276e-33
py05733	24.2014	61.1717	45.8333	53.3685	48.3759	45.7568	1.82171e-08
py05738	8.70853	18.6483	12.3269	8.121	7.13421	12.517	5.34477e-05
py05743	18.8221	52.2574	38.9208	25.4498	33.7598	47.5542	1.15378e-11
py05744	37.1822	3.46378	10.9885	22.5335	19.1242	48.8589	1.64313e-31
py05746	24.9544	2.20574	11.1268	34.8554	26.2477	284.394	5.02928e-31
py05748	4.76529	0.434398	0.463606	2.87898	1.51284	33.5853	0.0350064
py05762	885.988	183.356	75.8748	43.5832	112.248	19.4375	1.39906e-17
py05764	0.91829	0.0448294	0.246304	0.659469	0.416315	8.10128	0.000488278
py05768	43.9768	1.91709	3.82158	13.0501	5.59606	5.45592	1.69207e-38
py05773	736.447	36.3169	59.0879	98.8319	89.2459	131.263	1.30093e-82
py05776	77.2127	6.6375	25.7918	61.7727	39.5064	28.6044	3.12587e-50
py05779	870.559	1794.84	1668.15	1358.58	1502.86	805.023	1.81189e-06
py05783	1112.02	198.062	136.615	640.544	474.339	461.221	8.36877e-22
py05786	10.807	3.11665	9.00756	14.4085	11.2399	5.33067	2.60084e-08
py05787	824.655	23.7936	16.17	124.988	68.6262	47.4846	7.41307e-108
py05790	1519.74	110.452	49.4992	638.259	139.374	168.216	2.3488e-52
py05791	54.8126	1.8043	10.9439	24.9117	18.4734	13.7327	1.91069e-37
py05802	18.8544	50.4158	30.8704	32.5138	39.3975	107.683	8.44512e-14
py05804	3295.47	727.688	529.296	1440.54	1481.29	1005.15	3.73088e-17
py05805	0.135675	1.15785	3.33097	6.40727	6.08741	5.68855	0.0015034
py05810	1.38185	4.64698	12.019	6.64778	6.66576	1.3429	2.59261e-06
py05813	12.0269	1.53688	7.0199	9.84942	9.54259	4.00526	4.50875e-11
py05820	2248.57	281.871	237.467	858.574	565.76	427.45	5.21638e-31
py05821	45.6617	14.0689	18.5919	79.1979	37.0638	48.8955	2.22499e-13
py05822	20.7682	44.7667	29.6229	23.1635	55.2848	24.2951	4.32918e-06
py05824	7.11569	3.44674	4.94509	6.30623	6.30244	7.06557	0.00332936
py05830	23.303	117.207	101.13	101.803	60.2494	89.1148	3.03582e-17
py05831	10.7158	25.3779	36.6686	50.497	44.1328	37.9636	2.43616e-05
py05832	11.1402	49.1435	46.9603	58.4463	48.9398	51.8544	7.96654e-14
py05834	83.115	11.0015	11.4222	18.438	11.867	17.5502	2.15588e-20
py05835	6.16083	13.5534	25.7907	12.1005	9.74838	207.368	6.25641e-06
py05836	5.75281	15.2991	19.622	16.9917	12.1867	14.939	9.2868e-06
py05841	177.377	56.4148	82.2851	86.4041	98.1018	22.5355	3.09347e-09
py05842	6.91704	3.19409	6.47212	3.44327	2.22281	3.59255	0.00385201
py05843	10.4047	4.88654	8.53209	9.25635	6.09125	8.3108	0.000281962
py05845	83.7412	41.7587	28.2005	12.7584	16.804	19.7514	0.00463955
py05849	27.1371	78.6667	24.6566	10.9691	27.9791	115.714	3.15661e-09
py05852	9.61158	2.94578	4.28593	4.509	4.41764	5.72806	3.4888e-06
py05855	18.8626	86.0186	30.9655	26.3251	27.1286	72.3937	2.39896e-19
py05857	39.178	87.6042	49.6607	33.2759	37.3816	53.5942	4.04726e-09
py05869	24.042	5.6667	20.7692	32.8089	25.4951	131.1	2.3716e-13
py05871	11.956	38.3605	44.8007	23.2069	28.0789	22.3858	9.32962e-07
py05872	143.629	1030.34	325.266	925.16	377.953	3311.35	1.57171e-18
py05873	10.3249	21.2567	22.1457	29.2387	21.673	45.5026	9.23636e-06
py05887	47.8416	8.70233	24.4371	18.4521	18.9394	6.31381	7.47753e-20
py05889	1548.35	218.566	365.581	550.632	423.9	179.12	1.14523e-29
py05891	20.8056	48.0227	41.2169	44.6423	29.9462	41.9257	7.48099e-07
py05896	19.6087	107.586	85.62	55.0205	56.8753	85.3073	2.93163e-11
py05897	19.4794	75.5336	77.3453	65.1716	68.4285	85.3829	5.65146e-09
py05898	14.4008	30.4215	36.0554	29.7829	30.9554	35.7524	0.000212285
py05910	127.941	256.314	183.366	163.202	182.072	170.121	2.24175e-08
py05911	0.318553	0.157231	6.8149	1.16589	1.76112	271.698	0.504793
py05915	13.4485	2.59894	11.4964	63.3955	35.317	38.3328	7.79457e-20
py05918	4.844	0.444819	4.66571	8.29737	7.19495	3.77174	1.26879e-13
py05925	7.8179	0.339419	3.23612	12.0162	15.8834	7.94928	1.33881e-24
py05927	7.8224	18.1933	29.4535	24.0276	22.8795	18.1392	2.54031e-08
py05930	18.5114	214.934	125.346	82.3314	61.6172	39.4554	1.5401e-40
py05932	32.5781	11.8795	40.1436	17.3385	19.2791	15.3468	0.160756
py05933	6.33349	14.201	28.5029	416.856	347.929	142.271	1.73333e-06
py05935	5645.8	147.401	110.823	169.482	143.323	30.6803	8.00669e-61
py05936	320.612	156.546	83.6192	45.8176	54.9715	65.018	1.56242e-05
py05940	449.603	46.7897	9.20041	41.7999	37.4433	66.3938	6.39579e-43
py05941	250.792	34.3208	60.4414	94.6291	108.99	65.554	4.27543e-38
py05943	12.7553	4.49093	9.91204	9.12032	9.25516	4.67676	2.68972e-08
py05944	268.649	21.4098	27.4479	29.3542	30.3035	41.8445	0.000137326
py05949	15.8445	231.981	114.98	1150.52	1026.57	1214.53	6.54521e-38
py05953	9.43411	2.39947	2.0656	2.1588	2.58601	3.21657	7.24177e-08
py05955	9.78641	21.33	21.5892	60.0911	40.3066	40.3176	6.52268e-06
py05959	44.7368	240.369	59.7447	64.6044	62.5615	26.7292	1.2371e-18
py05960	5.88876	15.1908	20.6648	15.9894	15.2329	213.829	8.32485e-08
py05961	28.1437	0.975687	6.92811	15.9047	10.641	8.63593	1.79944e-48
py05968	192.187	12.6116	10.4649	302.197	111.45	102.282	5.73552e-57
py05970	116.172	9.22315	13.5444	28.0055	19.6048	38.1179	1.19569e-40
py05971	364.788	51.9089	54.3139	40.1965	46.8308	35.3574	2.47031e-55
py05974	118.08	30.1992	24.9497	23.0316	24.4758	33.9831	2.99594e-16
py05975	156.802	6.49113	4.6578	28.8711	16.1748	20.2033	5.82654e-35
py05977	172.991	9.95477	16.947	13.901	12.7311	7.85457	6.00973e-56
py05978	249.9	24.4229	33.2231	22.0488	20.2221	15.5081	4.6572e-48
py05980	16.606	64.3328	83.9372	31.5618	57.4373	13.7901	2.95021e-10
py05981	30.335	8.23016	22.7112	34.5435	34.3554	19.214	6.14365e-09
py05987	0.599999	0.0342392	0.358836	0.0782266	0.0229137	6566.04	0.0736346
py05988	4.63702	0.754262	4.46399	5.38015	3.62657	1.68431	5.18065e-08
py05989	122.719	46.1579	101.516	147.523	106.009	82.2499	1.77072e-10
py05994	7.67398	3.81196	5.26822	3.23257	2.50049	3.01413	0.114614
py05996	6.25857	2.78378	5.42211	4.91351	5.81772	2.33981	0.0193268
py05997	52.0346	22.0497	23.4152	18.0961	30.1316	37.5116	1.78568e-07
py06001	115.56	14.1476	26.0836	67.4304	45.4469	52.8086	3.02057e-36
py06002	3.44138	7.77477	23.7774	8.37886	7.53959	322.475	1.43768e-05
py06005	208.292	29.2186	82.3331	176.463	134.404	132.122	8.55746e-27
py06006	327.338	17.7766	20.005	33.6364	34.9094	37.6343	2.83984e-54
py06007	1320.63	46.673	79.3007	602.536	529.478	119.49	5.38988e-78
py06009	13.1704	49.2649	30.1107	18.2344	18.9337	23.6229	5.36077e-16
py06010	8.6146	22.3651	37.7055	22.5518	28.4382	11.2573	7.1091e-05
py06011	8.47589	0.874948	10.5514	9.89882	8.32474	4.65481	3.20945e-16
py06014	378.043	48.7118	24.7525	90.7559	62.4909	38.0275	4.54592e-21
py06017	3.80685	12.6083	6.04268	1.81614	10.5917	1.05994	1.15875e-10
py06019	37.525	133.613	127.811	148.007	102.247	113.871	3.63168e-13
py06021	360.564	732.259	311.921	190.18	226.954	396.6	5.92591e-07
py06028	43.0339	12.0973	16.5818	18.0093	20.4364	8.71323	1.16349e-08
py06029	2.04048	0.892119	11.9541	8.91995	10.0401	2.38903	0.0205044
py06030	5.21194	1.07292	5.27291	5.13187	5.21652	1.15507	2.42113e-07
py06032	39.9036	5.13845	15.5886	32.3633	25.8589	20.5936	1.44204e-25
py06036	12.9116	32.5715	36.4808	28.6222	28.3184	16.3447	1.06667e-08
py06038	26.0718	9.8393	18.5805	22.8259	16.6102	12.454	1.07811e-05
py06040	54.3858	15.993	43.7142	54.1866	48.5289	32.7197	1.22064e-07
py06041	121.911	52.9972	48.8269	120.938	101.631	291.9	8.15448e-09
py06053	52.7303	19.2955	35.5331	89.8649	51.0876	316.175	1.62905e-11
py06056	5.27159	11.1336	11.7419	11.4966	9.35816	9.96201	3.5085e-06
py06058	6.20957	15.1955	17.9925	15.6265	21.8964	23.6138	2.09306e-06
py06060	71.038	3.89571	7.36278	4.7027	3.76313	4.40983	5.16239e-32
py06063	62.9856	208.774	13.796	41.7916	153.873	160.17	9.00791e-06
py06065	28.1783	72.2814	20.3615	8.51082	10.3468	9.57879	5.87617e-07
py06068	5.68968	1.75069	2.02969	2.71696	2.4141	1.47751	2.43863e-05
py06070	617.215	78.9255	119.034	251.128	205.605	254.376	8.32484e-29
py06071	260.437	58.5921	174.707	213.874	253.448	183.911	3.12806e-08
py06072	0.18329	0.0256689	0.0143387	0.0154247	0	11.9724	0.113201
py06074	53.7726	11.0575	23.5528	37.3887	35.4493	14.1334	1.38574e-13
py06079	17.0105	0.740462	16.4327	19.2649	15.0969	6.48535	1.68453e-42
py06083	8.75433	31.039	15.0012	14.5273	9.86715	4.35007	7.49241e-11
py06084	180.216	87.5619	182.357	199.291	175.446	96.2416	0.000132878
py06086	3.98406	1.75966	1.69816	3.47753	4.37963	13.4813	0.0470475
py06089	0.347009	18.0547	34.0728	47.093	83.9197	7.49185	8.86668e-23
py06090	326.563	4.26471	3.96334	0.926642	5.03588	1.22483	1.84803e-67
py06094	20.079	8.06869	16.5486	32.06	25.0317	15.3133	0.00106183
py06096	270.845	27.965	19.5305	32.7795	27.7115	123.445	3.22286e-15
py06099	16.3929	39.2981	37.3068	24.6336	17.9071	23.1059	6.7549e-05
py06109	98.2914	4.14025	1.68613	54.88	16.062	93.4683	4.26068e-64
py06114	0.0330928	0.286002	0.797036	0.918593	0.454057	22.7524	0.051215
py06115	25.0252	8.30099	8.17796	1.49717	6.76065	0.615607	4.5878e-06
py06120	593.895	31.1543	14.4352	31.5855	30.6971	24.7202	4.4113e-69
py06121	158.164	16.4759	46.8609	131.504	70.9204	33.5856	1.46299e-34
py06122	2.18794	4.51028	5.41035	4.57024	4.08961	3.42966	0.00393422
py06124	5.46767	1.38868	19.7663	18.7672	20.5972	6.42164	1.72549e-05
py06127	13.7218	39.4847	58.9605	19.5619	61.2922	6.6992	4.56714e-06
py06128	3.20048	6.69796	7.91455	6.37805	5.98867	35.2414	8.25692e-08
py06137	22.1117	3.31911	7.09635	9.14483	7.64402	12.9137	3.21867e-11
py06147	19.1427	9.40519	10.3972	7.50321	10.411	4.32872	8.79452e-05
py06151	374.24	53.8247	43.7079	209.261	138.945	103.368	6.84529e-31
py06153	3.81012	8.38863	5.28194	4.64547	5.30008	6.32686	0.00346497
py06155	10.951	22.1318	13.4062	6.58019	8.30163	6.78163	0.000723785
py06158	70.5783	29.8532	20.4098	10.0631	9.82207	9.1636	0.000300293
py06161	46.1515	166.372	136.809	120.952	147.871	102.384	5.41364e-18
py06163	32.2106	2.4454	8.31897	16.6538	14.3924	9.5891	6.04316e-27
py06166	3.91217	10.0284	16.3658	9.47693	14.4419	6.18309	1.86693e-08
py06167	3.177	6.71935	9.6217	7.26842	5.82827	5.97209	0.00981898
py06169	0.629245	1.27636	0.202392	0.415766	0.478865	6.27637	0.0458999
py06170	32.8644	15.1348	20.4355	23.4763	22.0722	21.6097	2.54044e-05
py06173	566.347	218.953	71.8254	58.9625	104.235	456.201	4.52833e-05
py06178	20.5076	306.463	24.9367	22.2077	29.4505	2.89822	6.08671e-59
py06179	5.7093	99.5488	15.9597	3.51301	36.2784	1.43186	4.3436e-43
py06180	115.644	7.65159	13.6125	11.7136	13.7234	15.3643	3.17755e-38
py06181	19.5704	1.49139	2.09409	9.24325	7.05613	11.0411	1.86794e-42
py06182	50.2948	12.9994	25.4746	70.2586	60.9167	37.7232	3.35383e-16
py06185	19.7087	41.7863	44.8195	29.7403	41.3596	30.2329	1.21011e-07
py06197	13.5288	42.3017	37.8572	26.3464	30.1231	36.0881	1.58019e-11
py06198	27.6864	116.473	89.6451	53.2597	57.8839	81.1963	1.87655e-13
py06199	8.56076	2.47178	6.99799	6.87423	9.12545	4.43388	5.75188e-05
py06200	11.9427	29.6589	25.569	9.62253	13.5703	22.1525	1.86628e-07
py06201	51.9938	185.861	106.497	79.9072	94.1114	46.0752	2.42148e-21
py06205	41.8444	5.54814	12.7644	56.0646	19.9505	28.7026	5.41622e-25
py06212	5055.35	1460.41	1657.21	1584.09	1852.2	694.577	1.52544e-10
py06213	1.93417	0.501315	2.43157	4.32264	2.70216	9.53612	4.35586e-06
py06216	4.29554	134.066	4.87585	18.3862	8.14118	1.44356	2.95345e-09
py06227	172.58	352.152	327.915	249.419	297.142	214.749	1.13112e-08
py06228	2.41675	16.6273	5.32335	2.73596	3.79886	89.982	4.64031e-10
py06229	669.059	234.201	200.85	523.158	505.927	316.584	4.2033e-09
py06231	44.8021	19.3086	19.5962	34.8204	31.6167	20.8242	6.09691e-06
py06233	21.6599	4.98586	28.5634	23.0634	24.4286	10.802	3.48008e-13
py06235	861.711	171.966	95.5765	464.916	267.63	249.664	6.89591e-19
py06236	19.9787	61.9927	69.2031	43.042	52.7782	12.6193	6.54148e-08
py06241	27.4568	1.92	20.0885	25.4836	16.8325	5.395	1.47114e-20
py06242	15.8375	7.91809	19.8754	38.1537	33.7687	15.8607	0.0183417
py06255	64.7347	12.6611	5.71863	3.73366	5.81302	6.80995	1.55217e-14
py06259	2072.74	802.43	1368.92	2602.16	3601.48	726.329	8.55075e-08
py06270	458.452	26.5144	1.87161	25.7689	48.0338	2.63806	5.0842e-25
py06271	1.13193	3.73536	7.79722	7.30887	6.63093	5.68626	0.00116729
py06272	2.66752	18.2875	14.065	7.03363	6.21583	8.19398	4.05426e-17
py06273	13.1467	43.1949	31.5381	29.5781	35.4987	39.7085	6.31133e-13
py06275	15.9103	0.608198	0.296904	0.232195	0.536907	1.26077	1.25348e-15
py06278	17.2751	5.4604	4.69552	5.52244	6.64287	2.24807	1.79001e-08
py06280	2.03205	42.3187	15.6276	11.1708	9.08696	6.21868	3.54567e-50
py06282	45.4139	12.5422	16.4008	36.3735	28.149	22.1575	4.0239e-16
py06283	31.0642	4.21007	13.1093	20.1675	19.2399	11.7332	5.15832e-13
py06285	147.197	4.83441	7.88044	69.1835	23.7679	111.875	1.08019e-45
py06288	3.41892	1.00541	5.04413	8.04502	6.30261	2.47193	0.0009003
py06292	179.551	27.1287	50.0368	50.3398	44.5347	20.5228	7.47643e-19
py06307	28.2644	87.2144	23.8028	21.853	19.6138	54.285	2.20848e-11
py06315	15.8525	3.51661	4.35888	21.6407	22.6952	22.3838	3.88968e-14
py06316	78.3397	16.2707	47.5739	31.8463	57.4803	54.5047	3.22332e-21
py06321	23.3536	75.8164	83.2294	67.8911	66.8198	45.7566	3.66191e-14
py06325	41.8149	16.5614	2.16483	43.3602	10.0515	1.08454	0.000661836
py06326	251.079	31.029	17.1281	14.7975	16.6331	4.50696	7.21713e-31
py06328	7.59111	0.481542	5.46923	3.62629	3.64032	1.53195	6.88553e-14
py06331	7.57356	0.913766	1.84208	3.68702	3.08703	1.49191	0.00292398
py06334	43.415	226.394	89.7088	36.9559	62.2985	29.7681	9.40662e-14
py06335	10.3914	1.50569	3.90242	4.31626	2.47437	1.34039	1.17158e-06
py06336	747.786	1795.53	700.147	278.846	304.122	64.4198	3.74425e-09
py06337	4.49751	1.65491	4.27029	7.26725	6.66411	5.37534	3.10941e-05
py06338	19.1038	5.09979	9.79342	12.7505	7.72049	56.6403	1.58028e-11
py06340	27.1935	9.69397	12.0379	18.0872	18.4742	11.5285	3.82354e-08
py06341	518.617	12.2553	19.3589	48.8548	41.8054	28.2907	2.80275e-68
py06342	10.3275	3.51375	11.485	26.3234	15.0465	8.55831	3.01536e-07
py06343	4.92175	0.464878	2.02221	6.43552	3.867	2.26473	1.09484e-13
py06349	261.273	36.9287	40.055	52.0536	45.7733	38.9212	1.37582e-44
py06350	7.83381	0.572054	0.11338	0.0668763	0.266097	0.264896	4.20947e-07
py06351	19.2966	0.377339	1.31837	28.4533	3.27428	9.80195	9.91722e-43
py06353	14.2311	6.03475	9.38335	9.95704	7.64138	5.89908	3.98395e-05
py06355	12.7734	4.23242	4.1816	13.0961	6.22766	4.32727	3.10556e-06
py06356	49.6332	15.464	5.48283	4.46995	37.8859	13.456	4.70967e-05
py06361	11.5525	2.01098	1.48831	0.189119	0.643234	1.18358	8.60979e-12
py06364	25.7123	5.66171	11.0502	14.3063	11.2168	23.1907	1.75789e-16
py06365	232.53	44.5769	6.88362	28.4785	42.4756	162.656	3.18165e-21
py06366	262.402	117.206	58.959	55.8112	78.9279	21.1102	3.99511e-07
py06367	26.056	62.8761	19.0565	15.3733	24.8147	20.5412	4.43798e-08
py06370	12.2475	1.76869	8.30666	9.05996	6.86166	3.28586	1.31442e-18
py06373	8.964	20.5788	35.0231	31.1075	38.6167	20.4641	8.11227e-08
py06374	132.076	20.3046	21.671	53.4267	42.8681	28.6481	3.90559e-35
py06377	0.237428	8.08874	25.6201	9.99348	12.1646	2.56049	1.87028e-47
py06379	1739.76	338.915	242.477	197.378	243.389	338.989	1.97386e-31
py06385	12.6326	27.0422	16.5124	13.0179	12.8884	70.4161	2.08054e-08
py06390	12.9071	3.56538	3.74704	4.25667	6.04088	72.2401	5.80995e-06
py06391	4.38651	10.7974	10.5761	7.41439	8.26789	8.70562	1.27319e-07
py06392	244.841	108.438	25.3659	33.85	32.2647	79.9242	2.01931e-06
py06394	6.08973	1.4255	1.54479	5.33587	3.69061	1.84468	4.42944e-06
py06395	37.73	147.38	33.5376	27.1444	27.7611	17.8672	6.47151e-13
py06399	12.8	1.46958	0.0909666	0.778849	2.63465	0.991328	2.01524e-11
py06402	35.6038	4.65655	59.3645	275.731	162.873	272.767	2.34524e-24
py06410	20.8192	5.45608	2.80955	2.05638	5.96619	1.15936	4.06325e-09
py06413	13.8928	4.00939	6.42082	10.7362	9.25967	8.65105	2.47315e-07
py06415	16.2957	6.66041	26.9925	45.5486	24.235	14.5865	3.0456e-05
py06416	18.8686	5.59958	14.057	33.4175	23.5875	13.3055	1.2522e-09
py06417	6.00907	1.91378	2.54052	6.64832	3.92982	5.53929	5.99919e-06
py06418	102.643	8.74231	3.15723	12.1775	13.0391	20.6034	2.72524e-42
py06421	65.2285	174.866	104.972	120.484	120.313	147.416	1.06884e-11
py06425	213.678	94.8775	36.4381	39.6972	78.7554	53.4014	3.6979e-05
py06434	72.7989	24.6385	4.64088	18.4059	43.0248	42.5075	4.90776e-06
py06435	2.56898	8.23073	4.98485	2.99085	3.75602	1.05917	1.48e-06
py06439	6.22124	1.4156	27.9621	19.1001	23.2604	5.54464	3.55789e-07
py06440	20.3611	5.41647	19.1224	20.03	24.7985	12.4737	2.08452e-07
py06441	138.92	8.77311	36.2298	310.578	326.979	44.7655	4.80554e-62
py06449	11.6545	5.68168	10.7157	6.89879	5.47805	11.8929	0.00203957
py06450	22.1953	0.87093	3.60274	7.38261	2.81431	1.86639	1.91696e-31
py06463	13.8004	4.0371	10.2387	16.212	17.6159	21.3399	8.34324e-07
py06467	24.6627	2.73364	1.46135	17.0197	4.81552	3.48538	6.66572e-29
py06476	87.7633	2.05995	6.65025	4.01274	5.25151	2.03507	5.26336e-98
py06477	2563.82	378.356	205.263	238.315	299.265	206.864	3.81556e-19
py06484	138.238	57.7191	86.5803	117.387	123.896	121.143	1.30696e-05
py06487	1.82462	8.06038	2.44393	0.81456	0.470398	1.2897	7.05989e-07
py06491	4.92332	12.3164	13.9259	13.2662	13.3892	9.4698	4.02268e-05
py06493	15.2308	7.58014	9.7233	11.5788	11.6333	6.64748	0.000633909
py06496	60.2258	21.4715	18.5056	20.3751	19.0873	18.4048	4.78488e-11
py06503	10.1318	23.8736	6.21875	5.16608	5.52373	3.85717	0.00141251
py06504	0.334707	1.76528	1.11033	3.03669	2.57587	8.87757	7.3344e-05
py06505	71.6354	30.2984	27.0837	33.3948	23.4619	76.9012	1.50672e-10
py06507	132.859	26.9397	35.7636	109.771	72.8509	62.872	2.99176e-19
py06508	36.1604	87.7386	64.5064	42.7253	53.7829	37.0688	1.7277e-09
py06510	178.522	565.308	595.663	363.148	384.967	339.044	1.62144e-18
py06514	26.0905	8.64106	11.6271	16.4551	13.4886	11.8462	1.28573e-08
py06515	3.28384	1.48628	5.9957	3.01627	3.60212	3.11005	0.0421352
py06517	31.8531	65.6885	70.2313	57.5881	54.0853	57.0125	1.83224e-06
py06518	11.1778	46.6963	44.7863	10.1965	13.1735	27.5859	5.08495e-09
py06519	39.1834	207.09	191.239	125.69	106.278	49.5766	4.70085e-22
py06520	17.9293	5.50317	27.2726	36.6446	24.1914	20.368	2.01312e-11
py06522	22.5174	66.8327	55.5571	36.4768	45.576	48.3008	2.5779e-12
py06531	10.0558	29.0847	33.2416	30.7534	35.3276	19.3491	4.38265e-06
py06532	8.66676	21.2177	15.6494	14.8089	12.2306	12.9638	2.36928e-07
py06538	27.9148	5.30203	15.2155	17.6643	9.4325	9.68776	3.32198e-11
py06539	155.592	34.105	30.4154	40.4445	47.2406	46.6347	4.78544e-14
py06544	64.2269	19.2444	4.63051	6.41632	3.90105	4.50711	4.21265e-16
py06546	0.223716	0.0191826	0	0.0367504	0.0256175	11.1789	0.0480649
py06555	5.83412	69.1093	36.0457	59.9326	45.948	153.714	9.47767e-20
py06556	5.14775	11.8726	14.0297	14.0774	13.624	27.2449	2.7405e-06
py06558	4.65006	1.58279	2.33418	5.62957	3.33008	5.90076	7.11527e-08
[truncated: 1,818 more rows]

## Sheet: 1d
Dataset 1. The list of DEGs in N. yezoensis in the 6h, 1d, 2d, 3d and 5d samples.
The list of DEGs in N. yezoensis in the 1d samples.
	Average FPKM
gene ID	control	6h	1d	2d	3d	5d	1dvscontrol_padj
py00016	9.50139	7.92648	2.26461	0.215348	5.83299	5.4542	0.00489014
py00017	48.0349	1.28455	2.5414	4.62418	2.47188	10.7592	5.26695e-18
py00019	1333.42	169.361	84.6032	602.035	345.646	239.778	3.43444e-27
py00020	22.4977	9.51539	9.04611	6.70067	12.1596	31.5226	0.000514884
py00024	19.4634	1.03514	0.284296	0.260117	0.29862	0.176292	1.4795e-39
py00025	179.573	36.236	9.44836	6.73514	10.4383	18.4749	2.73101e-54
py00038	11.324	1.66827	1.42151	6.68811	4.54648	11.5416	2.32429e-12
py00040	168.447	54.9908	55.1625	61.8803	59.6706	128.689	3.6915e-05
py00046	10.9753	5.36642	3.8367	5.03336	7.1647	2.1017	9.38016e-05
py00054	61.8872	30.678	18.3517	21.7332	31.6853	60.3973	8.56137e-11
py00056	44.0399	55.4712	21.5583	23.0848	32.2225	22.4817	0.00376622
py00057	137.151	22.8926	24.6418	28.1083	33.2815	24.4079	5.56236e-10
py00078	113.688	2.95084	4.80168	35.1233	14.221	25.9181	1.42965e-43
py00092	60.3669	16.5843	13.9967	10.4963	3.51167	0.335889	4.1375e-06
py00093	55.1314	26.9282	26.9691	31.4049	31.9346	44.014	0.00998771
py00094	82.2227	46.3119	13.293	40.072	23.1236	64.6566	3.34456e-21
py00102	1417.28	431.819	172.529	68.0391	138.358	86.078	1.42416e-18
py00104	18.117	5.1407	8.68195	9.84479	12.9188	7.91009	0.00727324
py00110	16.0379	6.33516	4.86104	5.45886	5.43323	5.35273	5.17956e-06
py00114	387.752	110.959	47.1837	110.815	80.71	72.5113	1.53244e-16
py00124	745.593	73.0723	28.7256	145.022	113.553	138.704	4.02181e-32
py00130	60.9341	7.73543	21.8112	34.9472	24.8768	36.1999	0.000434541
py00132	92.7828	12.691	20.2289	45.6094	32.8955	25.8114	3.23213e-06
py00145	17665.3	6398.13	5285.81	8200.12	11580.4	5028.59	1.40947e-05
py00146	68.9693	27.7861	26.5959	59.8004	68.3115	56.9603	5.20416e-05
py00148	427.167	50.4798	76.6835	439.37	487.429	213.215	1.45698e-14
py00158	26.8909	17.8749	7.82969	6.49552	13.9746	14.4064	2.53188e-09
py00170	821.687	282.622	35.2044	164.812	182.025	57.7501	5.54632e-66
py00175	50.5605	8.75929	10.5714	13.7624	12.4693	7.96666	1.40961e-08
py00176	182.947	13.3116	88.6159	184.186	118.217	122.478	0.0726502
py00188	46.0098	22.0652	12.0452	47.223	47.7825	16.1591	0.000193058
py00194	5.32694	1.43772	0.44073	0.454224	1.10753	4.22056	2.10072e-16
py00200	123.765	44.1145	34.5083	24.9536	40.5016	140.751	6.32827e-05
py00202	106.661	5.70125	16.3254	81.1188	79.7079	50.9643	1.80999e-10
py00220	7.53669	5.57708	3.19612	2.6601	3.33172	4.79594	0.000476702
py00222	7.59239	0.262594	0.726561	1.16341	0.664789	4.97287	1.06547e-10
py00225	22.6244	1.9031	4.85949	5.59728	6.71454	1.79054	6.90322e-10
py00232	335.455	63.074	102.532	289.729	224.891	179.322	0.000369999
py00240	834.915	131.845	174.557	32.5281	174.145	50.3041	3.96892e-08
py00243	190.547	107.281	78.5408	80.2387	85.4223	84.1627	0.00848814
py00244	163.271	31.2541	36.0966	35.2734	34.8294	140.417	5.64918e-06
py00253	2.82767	0.726671	1.38383	44.6999	54.2347	35.8698	0.0939324
py00254	116.388	44.0944	38.2966	63.6249	74.0244	66.0787	0.000467179
py00268	99.7878	37.7913	12.3166	0.670701	15.3549	0.601769	1.10468e-05
py00269	102.365	67.6166	43.5632	41.2574	47.5898	62.8471	5.56099e-07
py00277	69.5626	8.89393	9.68919	24.9957	20.7052	39.8454	2.03685e-20
py00278	22.4947	1.55858	8.34202	66.0379	39.294	46.3792	0.00249865
py00279	20.1459	6.74336	6.28228	33.2671	23.5385	29.7356	8.38536e-07
py00288	505.217	42.5768	240.927	319.316	235.287	84.6523	0.0134719
py00291	52.6809	14.5615	25.8117	91.3893	63.0512	34.5594	0.00062096
py00292	163.042	189.166	78.4639	90.095	94.4611	187.664	5.47621e-05
py00293	17.8706	7.97071	6.38105	12.1359	13.2879	10.6759	5.12203e-07
py00304	5.9078	0.898255	2.62617	7.15387	4.95454	3.91454	0.015663
py00308	946.239	84.2351	75.9334	153.58	162.906	61.3885	2.7374e-22
py00311	307.798	99.4236	45.5606	44.5664	62.6377	75.6778	1.05293e-14
py00317	47.5008	19.0214	22.7891	38.1236	35.256	13.5049	0.0173155
py00325	267.546	50.3525	34.8428	27.0288	41.3465	85.5523	6.29512e-14
py00336	41.6612	10.0739	7.94785	5.24303	9.46073	12.3659	8.99257e-12
py00338	908.083	132.07	58.1096	198.701	210.101	132.556	7.41101e-46
py00339	58.7255	8.07526	13.7314	10.3775	11.5094	6.7922	5.19655e-08
py00351	28.1116	16.3459	8.49752	9.13422	11.4772	33.0092	2.15794e-06
py00352	43.1273	86.5869	17.2553	16.687	24.3674	56.5618	4.67414e-05
py00354	91.7646	8.01335	12.9935	14.9267	12.2693	10.9472	4.63013e-12
py00355	434.256	27.5401	29.3948	28.0166	38.2355	21.7167	7.42168e-42
py00362	76.7467	59.092	9.08945	13.9721	30.351	2.60162	6.13442e-41
py00367	16.7266	19.1649	6.57883	4.99103	9.897	19.0599	2.63406e-05
py00393	27.2548	1.45916	8.01239	47.5626	34.2958	29.4702	3.71485e-09
py00411	146.253	14.768	10.6906	13.2422	13.324	26.4451	1.03726e-11
py00420	8.68395	25.1905	4.23882	6.00165	5.50077	2.51507	0.0198505
py00426	970.292	242.896	85.1333	459.185	312.895	242.087	6.59638e-19
py00428	11.3971	0.703034	1.66656	11.8366	8.29661	7.53207	3.03686e-16
py00434	93.0441	11.8689	7.04015	83.8087	24.6017	40.7113	6.9575e-26
py00437	13.2355	1.04558	6.35302	8.50595	6.05894	4.68567	0.0250687
py00444	140.722	89.1013	47.4317	31.3456	41.9077	24.1678	2.79294e-10
py00447	698.071	52.2035	24.3326	254.698	155.833	84.6856	1.05216e-34
py00448	137.588	14.9402	45.7777	164.178	122.632	96.7251	0.000457335
py00450	50.4586	4.31854	16.598	18.8285	17.3187	6.36589	1.22689e-05
py00459	59.4615	49.585	16.3788	21.3805	26.2021	23.23	8.12064e-16
py00463	143.51	46.1923	29	23.665	29.2066	39.6882	3.36729e-21
py00467	27.1042	7.95355	5.55764	4.84417	4.11098	3.63387	2.57151e-15
py00468	21.0503	13.6774	8.88483	7.59303	8.81853	5.43899	4.79484e-05
py00470	154.156	9.28918	7.75238	10.9484	16.4752	4.40827	1.28712e-26
py00486	1.11261	0.0951937	0.0175428	0.0185336	0.0276964	6.49206	2.42712e-05
py00487	5.44807	4.64742	2.54823	1.51657	1.46845	2.65021	0.00709685
py00495	379.399	25.6911	13.4148	4.86582	9.65427	1.42763	1.79268e-18
py00510	238.452	114.003	94.7645	82.479	86.4832	79.7042	5.20688e-07
py00522	201.608	55.7484	59.6501	89.4384	135.91	220.203	0.000244566
py00523	144.684	49.8003	68.5321	125.499	127.503	116.244	0.0158221
py00525	674.331	188.065	105.453	129.538	104.585	404.444	7.34529e-22
py00530	33.6257	7.42835	9.05463	15.2052	12.9672	56.9147	6.24506e-13
py00534	555.006	10.5206	8.6023	8.16037	9.1775	2.26163	5.87169e-41
py00535	2471.28	725.652	365.175	459.412	557.172	876.413	2.48894e-23
py00540	265.364	32.039	29.242	52.4794	38.2993	22.1647	2.96296e-26
py00541	10.6716	1.95641	4.14142	6.04331	5.69297	27.1884	0.000329171
py00549	440.11	116.392	31.6028	16.4965	30.4049	71.5193	7.34893e-39
py00555	24.5955	11.9561	8.69086	17.0134	17.5872	12.1914	2.96295e-05
py00557	7.14194	0.566021	2.49128	23.5731	10.9714	12.7294	3.51272e-06
py00564	7.17797	1.16173	1.22634	1.28341	1.36566	0.720325	6.4969e-09
py00573	88.1158	61.9889	43.1223	62.8635	54.256	58.0883	0.0042563
py00575	803.971	1073.27	351.743	301.829	391.5	867.049	0.00128937
py00587	248.292	81.4297	99.7471	180.703	203.197	85.4775	0.00489128
py00591	15.0177	1.21419	0.861781	0.760869	1.69579	1.45493	4.19497e-19
py00592	13.358	3.20908	1.41686	0.722581	1.23959	2.60814	1.78956e-17
py00594	13.9123	5.91864	2.1497	1.01428	1.22914	141.746	1.08336e-08
py00595	200.283	29.082	64.7983	164.706	134.028	68.6565	1.19268e-07
py00599	56.0018	54.6376	25.5378	27.9923	34.0795	53.54	0.000130848
py00601	141.044	51.7182	22.2129	109.314	149.249	131.755	4.83627e-08
py00618	146.045	6.52202	16.4643	145.402	111.458	23.9348	4.4181e-20
py00626	259.293	8.67846	26.7168	159.292	95.5975	74.59	9.72225e-19
py00627	50.8982	22.3957	24.374	64.3304	36.313	41.7933	0.0157093
py00629	2.19359	2.35534	1.03693	0.446191	0.401627	15.2822	0.211352
py00633	20.8696	2.87136	0.850998	0.662501	0.934835	0.285511	1.21297e-24
py00651	383.432	19.3824	18.5765	21.0757	16.4553	29.8392	7.79686e-80
py00652	200.005	26.2569	28.7348	99.9887	69.8505	426.295	2.69361e-06
py00656	112.976	12.8209	20.2735	47.0735	42.9435	51.9565	6.1709e-09
py00661	41.303	35.2051	16.4028	15.992	18.7163	37.816	2.66443e-05
py00665	66.4274	22.3103	16.5404	15.7935	14.9135	16.4513	4.62542e-09
py00670	52.0793	24.0665	21.9827	19.8809	21.5841	25.4655	8.44604e-05
py00671	24.663	3.70759	6.29885	14.3785	8.71784	5.39627	7.5599e-09
py00672	81.8767	10.88	32.2064	47.9897	60.7211	94.5812	0.0249083
py00704	151.066	140.031	61.3691	45.3193	64.1874	80.8209	4.40699e-08
py00754	26.6156	2.90323	2.02165	2.7433	4.38213	1.3605	4.51876e-36
py00775	300.304	16.877	146.035	133.493	228.136	94.2933	0.00231887
py00778	312.437	177.911	74.2175	81.2039	102.442	207.201	6.53823e-20
py00805	1122.04	361.017	196.99	570.284	439.061	271.139	8.2389e-13
py00822	41.0348	5.25811	16.9187	30.6357	32.3007	29.3392	6.28828e-06
py00826	18.2054	8.11166	6.31083	5.84852	7.1413	6.09733	0.000605157
py00827	175.171	25.4074	18.0144	41.6857	31.1113	56.2348	1.88904e-26
py00829	149.702	15.5447	29.2551	20.9222	25.2624	127.659	7.73198e-07
py00831	205.979	121.929	65.0007	54.126	75.3739	82.641	7.84723e-06
py00853	92.6812	6.13064	35.8249	62.6592	39.4003	21.3775	0.00096427
py00864	294.591	80.2272	64.1592	48.4447	60.2381	38.3635	6.04214e-18
py00874	266.244	37.3028	56.7834	56.3411	50.1833	128.015	7.46718e-22
py00879	529.07	48.8035	31.7893	47.763	44.3194	48.6211	1.213e-21
py00884	72.2655	14.6068	13.3006	13.7105	12.4844	19.892	2.28521e-17
py00888	9.31695	2.42423	3.46377	11.0851	7.26654	13.9561	0.00412752
py00892	123.945	27.8517	32.6721	39.75	35.5513	36.201	1.10674e-09
py00893	106.607	32.8394	35.19	66.2617	57.0685	42.951	4.54298e-06
py00908	44.686	8.25913	16.0225	46.5041	27.8227	21.5323	0.000680592
py00910	27.5412	1.68785	5.57004	16.7796	9.44846	17.9507	1.54794e-12
py00916	761.936	45.8563	28.7034	568.872	199.578	235.471	7.54768e-32
py00923	177.701	56.2959	26.698	18.6903	23.7397	12.5876	3.73395e-24
py00937	56.816	11.5798	19.0316	40.8402	31.9414	42.0366	9.86396e-05
py00941	50.8476	11.6732	14.4906	11.3904	12.8824	19.4445	4.09284e-07
py00949	44.806	9.17456	8.70899	15.6906	13.4218	13.7613	1.36772e-16
py00954	231.616	49.4229	48.8506	55.8289	124.073	8.08912	6.55337e-07
py00958	8.47109	6.03212	2.22331	0	0.254855	0.0477663	0.270506
py00959	7.95777	5.63382	2.29601	0.128271	0.273778	0.200487	0.0596214
py00975	299.36	349.852	128.679	28.046	30.1584	35.4657	0.000466263
py00984	116.069	41.6926	25.9211	26.2502	28.8508	24.3753	1.53381e-12
py00985	35.6616	16.783	13.7683	15.8248	16.72	16.0961	0.000635113
py00986	119.834	5.61423	4.39248	5.83694	7.30484	2.69443	9.82395e-39
py00987	194.801	12.8624	8.50826	8.89418	11.4832	4.52106	4.67975e-64
py00988	180.334	156.304	80.5943	103.134	113.434	127.306	0.00302825
py00993	176.352	9.05044	7.18482	43.2285	15.9393	70.724	0.000351517
py00996	12.2839	2.65767	3.68466	20.3918	13.2876	13.5382	8.60684e-08
py01014	44.9283	17.5087	10.1776	4.77033	6.77015	3.27397	6.59859e-11
py01024	14.5456	2.34954	7.23102	30.8186	27.1648	19.2743	0.00179228
py01029	8.29994	4.23764	3.64878	3.82855	3.97896	3.0581	0.000423613
py01037	138.399	42.7249	42.6335	171.413	148.666	318.522	1.57252e-07
py01050	345.397	139.89	86.1904	294.664	130.368	220.267	3.55721e-05
py01052	83.8144	10.0489	7.51614	17.5159	17.4933	15.3167	1.64517e-29
py01060	923.129	306.527	274.053	93.6923	103.249	64.5738	6.63714e-08
py01066	446.898	13.4707	15.0332	240.583	64.6275	116.215	4.30636e-16
py01070	242.833	7.40139	27.4428	23.1604	27.2897	16.9732	1.54182e-17
py01084	228.196	13.4907	5.88946	28.3514	5.51875	16.6269	4.03075e-45
py01094	414.512	165.254	115.969	150.878	133.957	106.906	3.62506e-05
py01095	122.451	2.89913	7.61615	111.932	35.9135	33.2588	3.70169e-18
py01108	13.0281	3.6211	5.81516	9.68305	5.99894	9.34316	0.000503181
py01110	228.661	28.5535	21.6109	11.7145	13.835	23.2476	2.28119e-44
py01129	28.4041	1.48428	2.3875	52.5212	13.9187	133.957	2.00828e-33
py01137	65.9326	33.4778	12.199	8.82119	17.904	24.8791	1.77252e-20
py01140	33.9082	64.9227	16.8259	12.326	16.9127	27.1483	0.00121899
py01142	316.788	25.2211	47.4856	189.816	122.989	86.3199	6.46014e-14
py01143	23.5823	2.02977	9.01695	18.5454	16.1038	9.38718	9.88581e-05
py01147	5.02596	1.89303	0.836598	0.470066	0.891468	1.1755	1.34229e-08
py01154	44.6091	20.8504	22.029	23.3406	26.5867	18.7442	0.00108657
py01156	145.852	5.30702	3.27036	4.1545	1.62832	1.27871	4.42194e-59
py01163	54.5326	36.9414	6.02026	43.6895	34.1463	20.7032	6.02641e-24
py01165	63.5887	35.4018	29.5005	22.2247	28.0774	18.2633	0.00826683
py01168	394.175	203.441	75.4076	107.977	145.341	143.075	6.137e-08
py01171	5.45651	0.269187	0.108649	0.042544	2.07676	0.585067	2.3076e-08
py01174	42.7423	8.75461	10.6144	18.4783	16.6531	32.6643	5.88736e-14
py01182	7.50935	4.33989	3.45478	8.21358	4.80595	6.54467	0.011588
py01183	18.3712	1.47045	0.0112809	3.11555	0.136473	1.67829	2.40186e-16
py01185	129.505	18.4939	10.4656	10.9923	15.0334	7.44636	1.09353e-33
py01198	81.7012	8.92633	36.7522	86.5788	56.2926	25.4244	0.00141124
py01199	131.254	41.1753	50.9207	189.064	280.062	117.24	1.71552e-08
py01211	79.456	36.9382	30.4663	37.5183	43.0031	37.8867	9.56245e-06
py01223	73.7476	18.024	13.0763	40.0166	29.0727	17.6562	5.68523e-14
py01227	369.352	255.037	178.614	180.097	195.916	336.835	0.000362816
py01229	49.0338	11.6658	11.6699	13.9815	13.2331	8.69197	2.28358e-08
py01241	11.1968	5.10758	1.81909	32.2214	24.0032	43.4186	9.84104e-09
py01255	6.4915	0.372462	0.803107	3.18727	1.26509	0.629119	2.44031e-12
py01277	149.401	31.7465	26.1463	24.1845	28.0255	27.4131	6.00282e-12
py01280	37.5225	10.3741	5.64481	19.5865	9.92672	18.4116	1.29386e-09
py01282	14.0483	5.20068	6.27087	7.57132	6.31623	4.68983	0.000528362
py01288	54.8711	2.17427	5.31737	35.4968	15.9697	22.8842	5.86762e-30
py01295	19.8836	27.8039	6.0152	6.46378	4.86201	3.06318	1.76847e-05
py01307	50.1963	19.7405	17.2905	11.6011	13.1758	20.0184	2.23029e-10
py01310	13.1912	7.42059	2.67021	5.50118	6.10077	2.60293	2.18855e-07
py01312	43.4582	4.06282	16.4925	33.5922	17.9763	26.3693	0.0115897
py01322	32.0898	13.0448	15.9124	45.1201	61.5942	85.3214	2.74779e-05
py01326	19.5906	7.25632	3.01769	9.31116	6.20514	9.69646	4.46036e-18
py01328	22.6449	10.1678	11.1102	8.30412	6.74334	7.28153	0.04682
py01333	9.41298	12.7179	4.01214	6.24861	6.12999	11295.8	6.13006e-05
py01334	61.143	15.6914	11.7637	25.3649	18.7916	47.8771	5.91862e-09
py01342	644.819	24.5378	10.2355	179.952	81.8601	285.049	4.1724e-31
py01343	13.128	8.94807	6.05966	5.98302	7.81593	14.027	0.00578865
py01357	26.0078	15.4166	7.95555	6.6512	9.6964	6.00306	2.83428e-07
py01361	11.0948	2.24232	5.37206	39.4293	19.6447	6.95523	0.00839368
py01367	15.9844	4.91491	1.42861	1.59317	1.48423	18.3772	6.94877e-15
py01376	45.4796	40.5677	18.5329	16.6339	16.4384	18.9681	6.06545e-06
py01394	376.362	30.534	40.2613	51.0947	51.9191	72.0723	7.40627e-27
py01410	340.8	61.7489	21.6303	26.809	42.4709	35.3499	2.46141e-33
py01447	153.44	13.7073	30.2921	491.113	240.39	113.078	3.56126e-14
py01459	80.9633	3.35635	7.08846	119.731	31.9459	41.0213	1.07507e-36
py01460	37.0104	1.52556	3.30452	39.6169	6.62498	7.96139	7.29041e-07
py01465	11.0335	1.04409	0.616171	3.3437	6.44038	6.3735	1.56005e-17
py01466	41.4775	30.0516	18.79	20.902	22.309	14.2994	0.00433682
py01468	915.611	535.109	180.612	65.8537	75.1166	68.1296	1.33208e-11
py01476	0.100021	0	0.0465858	0	0.0226082	142.078	0.751661
py01486	11.3109	13.2767	5.38585	6.70761	8.56536	9.18447	0.00257283
py01488	130.78	34.7082	58.7748	128.325	116.366	66.7072	0.00725845
py01489	45.3662	3.87219	4.88042	3.88855	4.66246	1.70476	3.54963e-32
py01491	24.5397	2.70176	12.2311	19.5808	14.1784	6.94401	0.0606768
py01492	199.581	78.1945	13.0741	15.902	13.6986	7.63673	3.76106e-27
py01493	28.1078	18.6774	5.61382	18.2935	21.4643	8.57446	2.14988e-10
py01494	534.697	608.668	233.393	174.289	313.415	44.849	2.94983e-05
py01497	169.659	99.2644	48.7238	26.1998	38.2628	98.4	4.07999e-16
py01499	8.14236	5.10991	3.71867	14.0374	7.60862	8.34242	0.00108431
py01512	43.9007	9.29927	5.65191	19.5794	13.62	8.78994	3.48947e-24
py01515	63.408	21.2531	18.8044	19.3958	19.3826	13.8822	2.52418e-08
py01516	172.155	144.277	69.5586	37.4943	64.1474	65.9935	0.000119819
py01529	1856.8	92.1027	184.724	162.465	180.716	76.5965	5.97339e-32
py01530	64.129	1.20405	0.530391	0.547939	0.33983	11.6361	1.21827e-42
py01532	2783.47	1827.87	844.535	405.771	790.854	558.498	0.000117238
py01533	19.2679	11.3596	6.54529	9.27075	5.45	6.13601	1.85916e-05
py01536	130.904	9.55029	0.629566	1.44803	0.598604	6.72602	8.6768e-10
py01550	0.384414	0.0827787	0.0435877	0.059361	0.0190701	41.931	0.0468434
py01560	35.6949	11.0152	15.4346	21.1686	13.7352	7.86133	0.00870974
py01592	29.8583	1.87299	0.839031	1.70762	1.31358	30.0488	4.35415e-36
py01612	9.81227	3.13306	3.58179	5.67579	5.52025	4.19021	3.56556e-06
py01613	36.9608	18.3804	17.4865	23.6301	23.5348	19.1892	0.00017097
py01616	31.7291	20.5093	10.7685	12.4	18.7876	20.1327	4.10927e-06
py01617	26.3258	16.0859	12.1895	18.8442	11.8123	8.68488	2.47868e-05
py01622	443.806	154.365	135.913	169.558	130.339	81.6245	1.39604e-14
py01623	90.3707	133.205	41.3417	29.0828	30.0881	16.2134	7.72053e-05
py01624	9.83371	1.12988	2.39447	4.42266	3.48024	2.3442	2.30561e-07
py01625	537.285	232.305	126.788	18.5278	66.1727	57.1205	1.0439e-06
py01631	98.9061	53.3787	28.1208	61.0985	55.533	43.6027	1.9155e-07
py01634	29.0512	0.756568	1.6511	9.55423	0.673761	0.280613	0.0374005
py01639	122.534	42.9735	43.4104	90.1397	60.4783	65.9279	0.001155
py01645	7.69755	6.16037	2.29011	9.12437	5.28885	9.80409	0.0327038
py01651	271.795	97.4807	43.3762	70.7285	97.9014	40.0679	7.34127e-10
py01652	62.4265	11.4959	13.3352	19.4436	27.5929	29.0741	4.1903e-12
py01653	478.572	623.362	202.318	91.2629	99.2424	446.058	1.94787e-05
py01658	21.5588	6.68058	4.57388	8.22968	9.29205	5.09708	5.5414e-07
py01666	203.682	168.517	67.9392	76.3632	90.1228	42.3863	1.33478e-05
py01671	265.094	161.007	93.4842	115.67	125.95	195.085	1.3301e-09
py01677	24.931	19.7285	11.9357	13.8386	15.0059	15.0643	0.000304599
py01678	117.466	61.122	23.4173	17.7045	23.3011	50.1603	4.11076e-17
py01691	76.0395	12.4298	11.699	12.7374	10.8794	24.1881	5.83857e-21
py01692	458.774	322.196	126.062	96.4839	159.277	201.687	2.07275e-12
py01694	685.147	95.7943	51.8443	40.5267	79.6923	69.0954	1.13262e-26
py01695	139.102	48.7842	45.0915	32.8333	36.5879	70.1712	1.8157e-10
py01712	312.399	34.4022	33.4242	153.747	115.226	71.1784	4.27582e-14
py01714	115.891	68.1236	18.1971	23.9176	22.831	23.6857	5.9788e-22
py01718	45.9448	12.235	17.9642	28.7047	28.9482	22.6283	0.00221557
py01725	183.371	112.809	62.0484	91.158	96.033	133.124	1.1463e-05
py01732	256.891	58.9821	85.5383	172.95	168.443	92.5092	9.14093e-06
py01736	23.8216	7.04008	11.1907	12.5553	9.92475	12.1287	0.00909772
py01737	385.353	48.1818	61.5365	171.681	120.635	125.368	1.13911e-07
py01743	40.2257	25.9338	10.369	7.35287	11.4813	12.7521	1.66527e-11
py01751	131.061	30.4108	24.5284	67.6063	93.0711	39.5905	5.05419e-23
py01752	707.888	78.5183	45.3545	133.224	94.0264	100.997	1.03555e-19
py01753	19.8597	8.61428	7.37189	7.00585	9.19865	4.08024	0.000499655
py01754	58.4447	20.2436	17.2579	33.5688	33.4053	126.014	3.75654e-07
py01775	48.1147	0.792336	1.65803	5.86241	6.76308	7.30093	7.80321e-50
py01780	298.77	6.92404	40.754	340.483	202.141	296.783	8.12577e-24
py01794	165.511	32.0017	31.0928	78.2318	51.8654	346.312	2.5023e-08
py01802	42.9096	1.22509	4.50303	26.0668	15.3944	11.7892	5.94571e-17
py01806	0.473869	0.205365	0.0555761	0.0208429	0.0927375	16.5419	0.0607406
py01820	39.9873	7.54737	9.66653	18.7768	8.79836	6.55947	2.42783e-06
py01825	12.6292	0.397786	1.25028	4.44905	1.09637	63.6612	1.08222e-07
py01828	87.5251	104.137	33.5237	27.5674	35.0239	67.4079	9.14422e-05
py01842	66.1793	13.2855	8.53896	5.28574	7.16598	7.88426	5.31555e-17
py01843	79.4728	33.8806	21.7905	11.6404	20.3902	5.43245	8.22937e-16
py01844	48.0993	19.2808	15.2468	16.5881	16.3594	10.3115	0.000600423
py01852	170.529	170.816	72.2916	47.8115	42.1594	43.2961	0.000230579
py01874	49.3119	35.995	24.2819	14.0305	26.0154	14.93	0.000335268
py01878	6.10377	0.181355	2.68512	3.20113	2.86388	0.483623	0.0351474
py01879	102.103	12.5252	30.8787	79.0629	60.687	29.0078	7.83367e-09
py01904	34.8442	4.83615	6.73699	2.79219	2.61604	6462.38	2.64952e-14
py01908	341.811	57.6949	15.6435	194.958	104.393	60.4379	1.21718e-31
py01919	0.313373	0.00879858	0.114366	0.0578611	0.0281186	12.6996	0.401057
py01923	0.181122	0.0685979	0.0643413	0	0.0364389	6.22936	0.275036
py01924	397.177	129.854	65.4288	152.202	159.815	69.4803	1.84309e-09
py01928	50.2878	1.53792	8.39349	32.7901	12.5618	14.2793	1.36068e-12
py01934	95.7603	37.3335	47.4443	79.4365	76.3286	58.2314	0.0069602
py01937	20.9628	2.82856	6.19795	22.7632	7.26614	5.37199	0.000589463
py01939	10.0659	2.26611	3.79427	13.0953	4.16753	3.36408	0.00276058
py01965	208.139	106.386	32.8109	3.60857	3.70055	3.81019	7.58393e-11
py01969	55.4561	24.4562	25.9782	30.768	29.0962	39.9662	4.05593e-06
py01971	636.136	133.055	29.3607	176.129	119.075	99.9519	1.14042e-53
py01972	194.747	110.157	39.67	65.4821	89.6413	77.2096	1.9258e-09
py02002	197.754	60.2424	14.9058	38.0578	27.9288	10.639	2.88685e-31
py02003	120.262	71.7944	54.4368	40.7065	51.5116	30.4939	1.41237e-05
py02004	22.3226	6.10763	4.81755	6.30552	5.48142	3.60414	3.41485e-07
py02005	19.455	7.72862	6.5425	6.06847	4.80314	3.32747	0.0001824
py02010	41.6681	25.4441	11.4302	8.95837	13.4865	22.4282	6.81349e-14
py02021	0.311763	0.252139	0.13732	0.558228	0.118301	6.32197	0.473639
py02042	57.6967	31.759	25.4871	34.3479	30.6503	74.1635	5.37875e-06
py02052	39.619	6.30236	3.78511	3.16318	3.59476	2.52034	1.25286e-19
py02078	64.7587	14.8384	3.92115	40.4794	7.6033	20.5143	5.63391e-18
py02080	87.3453	20.261	19.4634	58.0475	31.8362	88.418	1.22544e-18
py02100	1383.38	190.904	258.022	213.892	196.876	61.6679	3.01565e-11
py02101	276.161	93.2947	107.894	159.621	140.987	167.193	0.00507645
py02102	2.54285	0.224679	0.0869615	0.212585	0.117483	36.303	6.80666e-09
py02103	23.0802	7.1656	6.59626	6.6619	7.3716	14.6533	1.81749e-07
py02104	29.8257	7.48323	11.9086	14.4361	10.5054	15.0797	0.0019061
py02107	33.2151	12.2513	10.9347	12.2715	15.2188	18.3406	0.000353466
py02108	154.485	52.3273	31.4505	101.722	93.5577	94.6483	3.22611e-08
py02119	18.6893	1.34426	2.19718	73.682	40.746	67.4136	4.9803e-08
py02120	161.265	6.6544	29.2967	70.0487	68.1321	22.2029	6.01621e-06
py02128	495.256	154.614	48.2698	11.9192	27.5196	61.197	4.38061e-19
py02132	5.51543	2.28461	1.29969	0.921854	1.6265	4.87992	0.00191093
py02141	29.2542	16.6426	14.6003	133.35	157.885	30.2293	0.000691841
py02148	72.3842	64.5582	27.4978	33.5575	40.3054	59.9123	2.69679e-08
py02149	48.9849	5.17736	3.62781	5.05677	3.68694	7.12498	9.90317e-31
py02150	172.5	156	30.8105	54.5507	70.1068	84.8879	5.15492e-16
py02153	984.013	408.038	116.714	34.4018	33.2586	136.596	1.53413e-21
py02165	51.4876	8.02202	8.28083	3.12825	4.74614	2.96127	2.61949e-10
py02167	49.5771	41.4439	22.1699	10.552	21.737	15.5645	0.00118186
py02169	893.527	43.8602	41.0252	36.6543	67.9935	49.8507	1.64651e-39
py02170	703.146	275.846	179.183	157.588	141.909	13.3402	4.25721e-06
py02175	364.653	80.2892	45.9177	32.7854	47.7105	28.4608	5.01645e-21
py02177	1328.41	55.8402	51.8091	56.1941	71.6827	23.1088	5.06931e-33
py02188	125.07	27.4061	37.7397	30.7387	31.2395	23.522	6.39864e-08
py02190	310.921	154.357	130.895	144.786	173.905	118.439	2.46199e-05
py02199	140.195	75.3853	46.3458	55.7409	79.797	32.0379	5.10865e-06
py02209	136.013	129.003	55.6289	74.1065	98.431	57.1557	0.000528362
py02210	18.2141	4.96165	5.83581	12.6712	11.6076	13.9453	1.33186e-07
py02212	183.473	99.0411	53.3893	43.6235	40.8811	61.7808	4.49995e-09
py02220	567.856	65.562	63.3891	220.881	150.181	199.081	2.47242e-12
py02257	10.3291	7.8434	2.64005	7.02579	2.22905	1.6805	3.27278e-05
py02265	777.763	457.931	276.552	214.239	286.623	620.606	1.07148e-07
py02280	75.1209	30.7767	25.4368	81.7772	62.4915	65.1492	8.41869e-05
py02281	198.702	79.1435	42.3643	84.2936	131.903	86.6907	5.23823e-12
py02289	108.013	46.7397	40.2616	36.291	40.5488	21.3435	2.86213e-08
py02291	76.6382	27.6798	29.3022	48.6972	38.994	26.0602	0.0015553
py02293	113.16	84.3065	17.8063	81.7219	29.3511	89.8777	8.14643e-22
py02296	13.607	1.13477	2.57303	11.0659	11.2017	3.01616	5.28828e-08
py02301	71.1126	49.2344	28.61	30.5665	37.7319	38.2161	3.85334e-05
py02317	16.3758	1.27448	5.50245	11.0096	9.19524	7.68735	0.000572141
py02326	162.277	146.423	64.7526	60.6119	72.3605	41.6741	0.00515858
py02332	179.956	68.7701	80.3432	220.215	292.026	295.379	0.000155792
py02336	41.8612	42.2742	19.8019	17.523	23.3626	38.5535	0.00415181
py02340	92.6413	18.5779	32.8405	37.5076	49.0496	120.903	0.00557273
py02342	203.708	32.9269	62.632	172.178	107.155	148.39	1.03019e-05
py02343	207.022	134.214	39.7144	137.193	106.357	7.04642	5.44754e-07
py02344	198.087	79.3628	24.6788	79.1169	65.9217	8.10274	3.63429e-13
py02345	37.5767	6.66816	0.78666	6.61784	5.16764	63.4804	7.6291e-41
py02363	117.759	6.85782	34.3454	185.235	236.44	64.1309	0.000512494
py02368	2973.64	994.473	409.719	1093.8	814.585	993.065	1.0413e-09
py02375	133.156	25.9002	29.9418	65.3013	56.2273	66.4912	4.9689e-07
py02384	8104.74	195.759	32.8159	29.5793	24.5497	3.77031	4.55139e-95
py02405	34.6754	62.585	15.5768	19.6738	21.5589	20.8894	2.85766e-05
py02418	65.7344	31.4009	19.7259	17.0049	23.4503	29.6679	1.22447e-07
py02419	129.839	51.0934	28.586	78.4804	64.0321	29.1264	7.79483e-20
py02430	87.4652	5.86082	10.6481	20.1512	25.7018	25.1302	4.08995e-13
py02440	224.954	13.8345	39.5554	98.1248	93.0016	74.0245	2.27264e-06
py02444	0.643053	0.580604	0.166662	0.179173	0.112463	39.5056	0.0951373
py02449	761.044	42.181	28.0371	37.1597	38.7495	28.4629	2.3268e-62
py02453	131.148	17.6583	29.2087	131.684	63.8885	94.6237	1.56375e-12
py02466	641.384	322.029	264.373	520.054	432.285	194.767	0.00337695
py02473	13.9641	2.22236	0.842339	7.67638	7.93818	9.51309	1.27659e-31
py02474	23.3263	4.86325	6.47124	5.61164	5.02168	2.81567	7.74347e-07
py02479	71.3624	24.6901	16.6727	23.1143	28.131	47.4372	9.67286e-11
py02482	17.4011	1.29897	1.8248	4.38277	4.00421	13.2295	5.21083e-18
py02483	13.3358	2.59112	5.04551	4.11224	5.45408	86.6829	8.4662e-05
py02484	159.373	24.6631	16.1756	11.4222	46.5995	52.6015	1.72568e-21
py02493	46.5659	6.22305	0.680516	33.4816	3.37029	6.74293	3.29205e-39
py02511	20.2146	5.4816	10.0596	11.1886	11.5044	17.5063	1.68066e-05
py02516	37.0061	23.8071	11.3896	8.14655	7.89384	4.05282	8.73209e-06
py02517	227.111	37.2057	39.9625	43.8068	44.2889	35.4072	9.51314e-17
py02526	73.629	36.0141	29.2093	61.0154	60.2909	44.7358	4.20038e-05
py02527	29.5444	15.0157	13.938	32.9758	15.4423	17.9498	0.000161073
py02535	94.1144	3.52065	22.4056	72.0562	45.7718	27.0828	0.000182634
py02536	228.859	93.6172	43.2549	34.0773	41.643	54.2411	1.25687e-15
py02537	158.678	198.092	70.8129	35.6228	49.5097	29.0819	0.000832778
py02538	24.7297	7.5101	9.89267	18.0024	12.1815	19.5447	0.000332683
py02545	103.091	35.7286	31.0649	22.0708	39.8372	24.4393	2.58543e-06
py02555	10.0625	0.477464	1.0721	2.64478	1.49747	1.70955	0.0691689
py02562	31.193	2.63747	6.64462	8.07261	7.0608	19.0388	7.34127e-10
py02564	196.787	9.9743	13.6885	13.1833	19.2961	17.4411	3.92116e-23
py02565	5.778	0.145988	0.0873483	0.0273062	0	1.32469	1.96287e-07
py02570	23.8862	7.38585	3.79844	6.42719	8.51485	6.06088	2.34318e-07
py02573	26.1285	3.18795	3.86613	4.49478	3.2903	2.87384	3.6903e-09
py02579	296.321	33.2836	47.1627	124.961	100.603	67.3428	1.23303e-19
py02585	212.332	7.66124	13.578	36.31	26.164	25.2821	2.53381e-29
py02588	826.53	69.3207	29.5727	18.1538	34.7987	6.831	4.41137e-44
py02600	34.3907	9.83853	13.6153	39.5144	35.7287	133.196	0.00828201
py02604	85.1216	2.92558	3.47136	59.6575	4.59873	75.7341	0.000668802
py02608	115.241	8.42845	34.1828	76.1433	65.9397	68.1993	2.68598e-07
py02620	6.66666	0.986014	0.564186	1.26916	1.41173	4.6703	1.69263e-05
py02623	375.864	228.128	139.431	143.58	166.281	335.382	5.25777e-05
py02626	776.559	105.512	117.222	357.225	230.388	255.897	5.65186e-13
py02635	92.8818	55.9282	31.1266	39.0809	45.3076	57.5823	3.76956e-08
py02644	2868.48	1217.62	677.534	210.977	529.81	685.108	1.87062e-13
py02655	216.112	49.8359	35.5692	70.0934	105.714	130.726	2.48455e-17
py02659	130.275	14.4693	41.2487	90.8757	63.7249	53.102	0.000175723
py02660	109.847	50.0652	25.4748	26.3634	31.226	26.6872	7.47763e-16
py02661	7.98081	0.588686	3.33533	5.09037	4.36313	1.3178	0.0220803
py02667	52.4447	99.4396	18.9647	27.0137	20.8961	8.11688	0.000305227
py02671	78.9452	26.8509	31.4706	58.4598	43.3877	60.9683	1.44253e-05
py02678	66.5581	14.4046	12.1849	11.6391	13.1329	16.9907	6.90728e-11
py02701	97.3435	69.6806	41.9558	54.7125	82.521	75.9268	7.5758e-05
py02703	1.90462	2.01992	0.415178	0.42545	0.329053	9.03225	1.22879e-05
py02709	92.0533	101.868	35.8751	10.5697	16.4229	170.598	0.000844369
py02710	46.3506	23.3414	17.2563	13.2391	16.6176	23.0935	0.000687802
py02717	172.011	90.4319	52.2492	46.4877	40.6097	56.143	8.47945e-11
py02721	313.933	22.2439	18.4628	268.887	89.417	72.921	4.27716e-22
py02732	788.851	105.94	57.2832	73.3474	61.9944	58.0356	2.18309e-36
py02733	112.909	503.037	48.8052	126.969	108.782	11.3914	0.00196295
py02734	98.3264	37.2115	14.3339	7.57989	11.6156	46.674	2.77371e-17
py02741	37.1645	6.27317	17.1591	22.551	19.0575	24.2052	0.00238028
py02746	31.8812	7.70142	12.0847	23.2348	14.2658	16.1851	7.37382e-06
py02749	65.528	14.0976	15.4154	10.9952	98.1081	9.94652	9.91152e-12
py02752	14.4169	2.67215	3.68626	2.61568	1.62152	3.48146	1.83514e-05
py02753	7.33912	3.02957	3.11799	1.73947	1.62556	3.69958	0.0166302
py02768	0.331723	0.0121473	0.024928	0.0194658	0.0435195	9.60612	0.0161716
py02773	220.252	72.6525	46.1244	49.395	60.8584	71.5059	1.427e-11
py02776	52.429	22.7523	20.3148	12.7121	12.9542	5.86963	2.98587e-05
py02781	175.913	118.774	78.0719	36.2391	141.75	14.9636	0.000187374
py02796	136.097	30.6793	19.3523	13.8988	24.1633	37.7816	9.95978e-10
py02799	12.576	2.04465	2.32442	2.21967	2.31493	2.58679	2.52656e-11
py02823	126.01	1.25449	2.74935	1.03044	5.31086	0.75311	2.96102e-56
py02825	20.3675	5.2803	6.26184	4.48523	7.86923	13.7576	5.26769e-05
py02830	25.0953	7.90795	1.93889	9.93368	4.1815	4.5523	7.21575e-19
py02844	50.097	24.2515	16.7865	52.0992	44.9037	28.5807	5.53461e-09
py02847	81.3048	4.00934	15.8703	61.128	36.8073	18.7961	5.34583e-07
py02852	86.6965	33.0157	15.5784	14.2606	5.37416	8.55951	6.28075e-05
py02864	83.4394	22.7933	19.519	56.0221	46.7728	72.0383	1.7163e-12
py02866	11.7423	1.35063	2.38617	6.19752	4.81366	4.18114	4.43688e-09
py02867	48.8377	1.26182	7.38175	33.8765	17.1393	56.767	5.3702e-12
py02868	32.1147	4.36886	15.1288	35.8363	38.7713	52.4631	0.000427727
py02871	61.7479	7.57766	21.2994	36.5781	24.3364	21.5959	8.0341e-09
py02880	11.0314	3.76063	5.44322	18.719	13.3747	18.9101	8.1644e-05
py02886	142.319	97.7917	70.7114	62.8381	73.7725	71.9516	7.25085e-05
py02887	192.062	11.3003	11.8272	20.7141	17.2654	548.163	0.000136537
py02888	27.8193	22.2063	9.09369	20.1542	13.6859	18.8336	6.1304e-06
py02889	83.4848	35.0496	24.878	17.8699	22.903	27.1981	6.1851e-11
py02901	721.187	612.476	213.565	194.533	95.877	22.0299	5.852e-10
py02905	9.8445	4.84306	4.35128	3.75987	4.28466	12.3168	0.000536677
py02913	61.2702	15.8974	24.8882	57.5367	33.0295	36.4909	0.000305548
py02916	6.18499	1.40659	2.03988	2.60792	4.42731	2.66816	0.0165974
py02917	19.0962	5.32066	4.86475	5.02598	7.10413	6.86369	2.17571e-05
py02925	95.8552	14.4989	6.00705	5.10988	9.52217	14.0505	8.7641e-30
py02928	0.404501	0.0126346	0.0294132	0.0501825	0.0561013	14.2598	0.000352631
py02934	438.031	143.702	62.3708	39.036	60.8208	106.878	1.79104e-18
py02938	886.053	633.029	219.282	143.554	171.541	24.5417	1.74242e-14
py02942	54.6748	3.25013	2.60875	7.43604	3.00367	1.90517	7.2059e-34
py02944	53.9476	0.639364	0.377574	0.951821	3.69077	0.270319	9.51957e-51
py02946	18.1772	0.321579	0.10726	0.672297	1.70009	2.23814	1.06527e-20
py02982	12.8462	8.17403	5.11185	24.6032	10.2578	37.2527	0.000354132
py02989	37.7058	45.9255	18.7892	18.8731	24.6215	34.9244	0.000202397
py02990	69.3415	3.91239	14.3432	38.4592	32.0222	25.1601	8.0052e-06
py02991	170.009	19.1768	34.9396	40.2248	42.9609	43.0556	1.37416e-06
py02996	35.9451	11.3652	13.0395	12.8589	11.6405	28.4899	0.000189726
py02999	49.2549	29.2874	14.704	17.877	17.1482	230.918	1.39124e-09
py03004	138.738	80.174	67.6954	52.1487	53.8847	56.5438	0.0059144
py03006	526.846	270.17	241.797	258.76	233.044	283.496	0.00708323
py03021	612.151	45.1293	0.983264	114.948	14.3676	27.3365	1.84363e-193
py03024	67.3667	7.8201	27.7596	74.7456	51.7927	38.9341	0.00280038
py03025	4.28262	3.92985	2.12783	3.00855	5.0278	2.72957	0.0591957
py03027	16.855	13.7521	6.5691	4.71707	5.58214	1.85935	4.61481e-05
py03028	29.7466	14.4734	12.986	11.4651	14.3962	16.2862	4.01593e-07
py03034	48.1326	11.1581	19.4839	35.191	29.4088	57.266	1.50944e-05
py03047	64.6919	4.7427	5.08854	8.66727	5.06495	5.12832	1.34106e-25
py03064	3233.94	1567.77	1102.91	719.092	834.996	390.793	3.14069e-09
py03085	12.4717	21.7237	5.80981	3.74889	4.80761	3.90615	0.00845931
py03088	27.4424	11.5384	10.5604	17.4156	15.1649	46.5948	0.000253196
py03089	1.33061	0.108745	0.263482	0.0900196	0.101305	11.5307	0.0867484
py03111	137.163	153.228	39.6205	67.3132	109.872	32.9494	1.87146e-07
py03122	20.0024	2.66161	6.78475	6.77495	5.88899	4.96556	0.000545411
py03139	22.1648	5.14707	9.49981	16.4719	11.978	11.1517	6.7761e-06
py03140	65.7685	22.1903	17.2666	73.8695	34.765	55.1023	2.73128e-15
py03144	15.7393	9.50818	7.44989	6.48776	8.78571	3.69699	0.00118443
py03145	281.02	222.488	110.623	161.474	189.941	314.495	2.91967e-06
py03146	40.8027	26.6294	19.4866	24.8426	21.908	42.4506	0.000254481
py03148	37.5595	8.40034	13.3983	41.493	45.6217	41.2976	4.43359e-09
py03159	293.958	88.6792	21.0126	197.183	121.461	176.809	8.82759e-27
py03160	90.2587	79.0422	44.2083	59.6783	62.3952	37.0882	2.75198e-05
py03162	192.232	86.8769	23.0113	27.0722	23.42	16.4975	2.71656e-36
py03180	34.8871	2.13625	13.5181	20.5202	12.021	11.2831	5.09585e-05
py03196	383.583	46.7774	39.1983	16.1274	22.0535	101.299	5.29352e-14
py03202	319.888	5.10435	22.8308	177.572	59.0942	96.2455	1.72685e-20
py03205	16.9911	1.5371	6.61151	22.8913	13.065	7.64366	0.00179373
py03208	12.5177	9.04685	6.05886	6.87792	8.3359	6.63176	0.0044989
py03210	0.109304	0.0110806	0.00975265	0.101591	0.0293728	15.879	0.281201
py03219	120.64	125.241	46.751	87.6047	85.7769	60.8219	8.01336e-06
py03220	68.575	86.8531	28.9219	11.0692	11.0412	5.86245	0.000504476
py03221	136.615	22.1366	49.3704	63.4901	75.6471	36.0708	3.71131e-05
py03227	42.4551	5.11309	10.1194	23.2845	18.2203	19.5513	2.1246e-14
py03231	7.53111	1.96933	3.46294	7.36625	11.1703	48.3853	0.1282
py03237	63.7955	17.1605	18.93	142.895	86.5885	44.1996	7.94649e-10
py03238	42.4016	1.80989	8.38033	70.5862	54.7939	17.7941	2.60125e-13
py03249	80.0249	27.4352	25.4235	20.4056	24.9581	16.4553	1.3406e-07
py03267	258.052	55.4074	87.6324	166.502	118.69	113.939	0.00246969
py03277	57.8767	28.3257	19.809	14.6784	18.9104	11.2577	4.08641e-05
py03285	1372.62	865.197	557.548	355.389	678.619	875.557	0.00519676
py03299	120.422	52.4153	25.3005	34.7828	40.6011	67.1416	3.22609e-14
py03302	1023.92	189.022	72.4081	114.846	169.275	52.9841	1.1949e-15
py03312	127.162	31.6652	54.4978	60.1607	49.308	36.9532	0.00202749
py03313	2.09421	0.560179	0.255484	0.358955	0.461757	7.82749	7.79672e-07
py03314	54.7248	20.0465	23.742	16.5963	19.0147	114.008	0.0131738
py03315	63.4696	8.21616	17.6647	30.3844	21.4375	40.7008	2.36524e-07
py03321	42.3715	11.2875	11.0756	12.901	11.1659	12.3977	4.57631e-11
py03324	164.943	41.3284	25.7139	36.0397	48.0808	8.751	5.97221e-09
py03325	272.209	53.4684	124.356	177.121	223.988	193.781	0.011229
py03326	73.9242	15.6844	22.7354	21.1194	19.3726	15.9383	2.7853e-07
py03329	10.6725	0.586801	0.269506	0.710195	1.03631	0.617058	1.61501e-22
py03338	121.522	6.53974	8.05259	15.9189	12.4079	8.21531	6.29046e-19
py03340	55.862	16.8791	23.7648	41.1449	30.1092	37.3119	1.44506e-05
py03346	233.011	71.8219	75.7173	235.993	153.221	130.265	0.000116909
py03375	227.747	21.896	42.0516	83.5015	60.5404	78.8094	8.81857e-08
py03379	104.584	6.46708	4.91695	79.3583	34.998	51.1197	1.67474e-35
py03381	1087.51	632.892	261.305	161.032	294.009	181.089	2.79774e-19
py03382	2459.35	560.292	238.352	300.174	694.863	112.195	5.03439e-19
py03383	8.77816	2.5414	4.0777	19.2528	13.0621	10.9064	0.00163943
py03385	18.5292	1.82397	3.93701	2.79948	3.61257	2.00282	4.95441e-06
py03387	148.555	148.399	69.848	18.4449	22.1616	20.9203	0.000841289
py03393	81.3805	77.097	38.941	59.5362	58.2172	79.6246	1.02324e-05
py03395	45.3559	0.0649901	0.211916	26.4766	2.2703	3.77929	8.09608e-45
py03403	10.6533	6.4137	5.23578	4.86269	5.11323	21.2956	0.0345273
py03409	76.306	12.6679	20.1475	87.1664	66.161	35.7057	0.000540737
py03416	67.187	22.201	9.13475	23.6308	22.7971	23.0406	5.25714e-27
py03435	54.1359	38.8757	26.4877	27.7553	56.2001	32.6169	0.0196131
py03449	7.39848	2.38748	1.31189	1.4624	1.99403	4.23332	7.38161e-09
py03463	117.735	10.6076	8.19388	9.18589	10.4375	5.25247	8.40346e-19
py03466	7.15572	0.26284	1.46429	4.35401	1.61229	1.24421	0.0315541
py03477	35.2289	10.3092	9.16093	18.1437	15.8124	19.6272	1.22915e-07
py03485	135.776	79.7421	67.6507	53.9142	61.3169	74.1212	0.00410351
py03489	61.0008	0.449939	1.9616	0.921743	1.78359	24.5111	0.00832645
py03493	510.09	53.7407	45.8464	71.4601	83.6297	37.5057	7.05249e-26
py03498	0.655949	0.193338	0.300041	0.181128	0.26107	23.0047	0.361543
py03523	2852.51	700.499	524.298	1304.66	1002.47	986.779	1.12616e-09
py03524	3.31388	1.33368	0.974697	0.959546	1.02592	8.16042	0.0116829
py03529	55.1639	6.48524	9.40077	3.7574	6.7938	0.614047	1.66574e-09
py03546	701.346	44.7191	42.4748	81.4824	65.6532	18.5735	8.27116e-54
py03549	209.332	130.974	103.671	74.673	101.809	23.659	8.07335e-05
py03558	15.6549	0.545019	3.8602	14.6086	7.00191	12.4065	0.000149053
py03559	426.941	60.0071	80.7506	129.871	113.35	160.881	6.75693e-15
py03564	34.1687	4.9431	4.7354	6.42937	6.81055	11.9649	2.04829e-16
py03573	182.798	97.7173	7.91327	6.31275	11.2627	61.5799	9.81573e-13
py03583	325.8	21.8112	20.333	53.5306	42.0817	45.1133	1.17145e-39
py03589	11.7961	0.665939	0.513661	0.7277	0.666093	0.0745813	1.59363e-14
py03591	184.1	49.3878	55.559	78.7203	59.337	113.363	1.78931e-10
py03595	127.602	23.6799	28.838	36.0647	42.277	19.3635	8.05923e-12
py03598	67.2508	7.91131	8.89816	11.8946	13.4103	10.0512	4.23772e-22
py03601	5.17011	1.68401	1.91315	5.04852	2.15678	3.4518	0.00388283
py03607	50.5784	20.3596	7.81114	39.2911	27.1456	38.1435	1.06965e-16
py03608	339.255	337.788	133.01	109.22	132.703	121.322	3.27111e-08
py03614	195.604	117.336	63.6939	50.6636	80.683	87.3173	9.11763e-10
py03620	77.0332	13.4016	28.8433	85.3817	65.792	49.3755	0.000467179
py03621	284.154	27.4693	15.7092	106.67	59.5646	66.5161	2.67125e-36
py03623	3.64507	2.3566	1.69982	5.42354	2.88361	3.2798	0.0357738
py03630	89.4805	20.2906	13.2425	87.918	52.1077	159.219	5.83084e-09
py03634	11.8047	5.74015	1.87609	5.0921	1.88068	0.495445	1.55712e-08
py03635	67.8613	9.10864	13.1759	29.2221	13.5013	7.67149	6.98735e-09
py03636	215.292	29.3486	10.219	20.194	43.6644	13.6085	4.42909e-37
py03646	3.9813	0.336643	1.50878	5.55987	9.24504	22.1783	0.0789412
py03649	146.557	94.4449	42.6343	53.4405	64.8757	139.145	1.63018e-10
py03653	754.72	471.747	217.37	417.506	386.875	504.449	0.000111383
py03665	195.783	13.8828	24.1609	30.6799	29.6365	23.9515	3.16229e-14
py03668	15.8095	3.50377	6.15837	7.17889	6.59128	11.2986	8.97985e-06
py03675	3.43955	2.12819	1.67837	6.37399	6.63051	4.63696	0.0232434
py03701	1148.93	315.123	36.0316	333.79	181.889	202.223	5.95162e-73
py03705	77.2176	36.4706	36.6852	23.8383	34.9815	23.6819	0.000324636
py03706	77.7289	4.58202	10.1725	5.48838	10.3728	10.9825	2.16348e-23
py03715	1138.17	255.485	269.468	185.617	253.229	122.804	7.06039e-08
py03723	869.968	738.096	354.217	79.2637	108.115	88.3139	8.71117e-05
py03724	28.9637	5.92681	9.0812	26.8958	20.6385	16.2357	1.47329e-08
py03727	88.617	7.49326	14.9756	45.5651	25.5296	15.9916	4.14069e-12
py03731	12.829	8.32364	5.66755	5.82	7.32989	28.8779	0.000124339
py03737	36.5195	40.5831	18.0638	18.5683	15.7757	100.651	0.039661
py03738	88.9351	73.0617	37.6472	53.0957	55.6829	83.9317	1.40634e-05
py03739	5.64654	1.4231	2.10034	3.09343	3.07391	8.9184	0.00971569
py03743	75.8269	19.3605	11.914	1.5858	2.81594	5.06358	3.22636e-06
py03744	64.3294	65.6673	16.0696	24.9808	91.6636	12.0037	4.81998e-07
py03745	134.102	22.8803	59.5034	119.364	79.5568	53.3686	0.000363783
py03748	16.9023	1.23043	0.345888	0.0801143	0.333589	0.246322	2.18022e-23
py03749	72.1133	14.6351	13.4479	75.8142	39.2015	102.68	1.3174e-12
py03752	65.2841	31.5227	30.2224	32.6285	29.1715	17.3125	6.2427e-06
py03761	57.5097	30.0003	27.5482	33.2999	34.9728	70.4887	1.54166e-05
py03763	5.08803	0.96796	0.720785	1.82809	1.82401	2.75165	0.00263605
py03764	248.785	11.281	13.0997	13.5338	21.0373	128.381	8.19715e-67
py03766	176.936	106.312	76.4275	88.7264	103.735	208.522	4.55871e-06
py03772	247.164	9.5402	15.0149	17.2715	21.8846	15.4507	5.10617e-20
py03778	103.46	7.45355	4.79988	7.78175	9.95203	5.8824	3.3827e-57
py03786	198.836	184.511	87.4438	75.9112	90.1736	69.1292	0.000414109
py03790	72.6344	28.3399	20.8526	50.015	50.7845	253.262	2.55635e-06
py03791	41.1116	10.0433	6.8448	8.41405	16.9176	6.69547	8.36644e-12
py03795	75.2868	56.6332	28.7147	19.8733	26.9324	59.3501	6.12744e-05
py03802	322.265	246.645	115.719	97.7951	90.9959	79.4814	0.0002307
py03803	117.383	58.0995	25.038	30.4921	40.8169	74.548	2.4929e-10
py03805	111.525	44.5676	46.7155	48.0281	47.2153	32.8081	0.000184814
py03806	97.4948	70.7763	30.1954	41.2952	61.9559	53.4235	2.95575e-06
py03807	36.9179	23.4091	7.84219	14.2802	11.9778	11.0458	3.14512e-12
py03818	10.1283	2.8721	4.10683	5.27438	4.85659	4.00177	0.00359349
py03823	236.875	30.913	23.7803	8.21407	11.2405	17.4741	6.92822e-21
py03846	10.0069	2.29397	4.34614	9.16835	5.27735	6.43593	0.000933305
py03853	205.483	23.6549	13.7206	88.6829	45.3422	29.3783	8.14572e-30
py03855	114.413	77.2649	40.2994	25.3856	40.4831	47.7631	0.00015374
py03856	568.996	76.8297	220.193	902.702	375.73	377.848	0.001284
py03857	378.969	63.6533	56.7382	219.156	162.506	182.086	9.82061e-11
py03858	153.182	41.671	54.9005	77.9423	71.9252	151.319	0.000162843
py03882	10.5441	0.570773	0.577641	11.378	1.2934	4.42952	3.03817e-12
py03887	46.127	24.3987	22.4553	35.2446	31.117	19.5189	0.000181874
py03890	52.0143	23.3388	23.3493	20.345	25.2805	28.4322	4.3752e-05
py03891	23.6131	5.78322	2.72801	5.40604	5.35006	4.20733	5.43551e-16
py03896	287.524	30.044	100.145	201.722	160.482	244.397	0.00124767
py03902	1260.43	297.425	140.843	509.946	391.219	332.683	1.435e-14
py03926	50.2356	60.3093	20.4321	17.0844	27.983	31.3908	0.000167786
py03929	34.606	23.1482	14.3047	18.6436	21.3559	28.1016	0.0109749
py03930	25.932	8.96713	7.79201	11.1227	9.83691	10.613	2.61217e-09
py03934	72.8361	20.5459	12.9477	17.0936	16.2576	17.3368	1.97371e-12
py03938	115.248	8.54637	17.7576	71.6593	34.6431	40.7638	1.3809e-11
py03940	5.70182	5.83555	2.08051	1.53166	3.4756	1.65601	0.0125779
py03943	14.3331	8.60755	3.56642	4.02181	3.26864	2.06328	3.42475e-09
py03944	7.68443	0.997207	1.5384	7.27265	3.79537	6.51271	1.36889e-09
py03946	18.2494	3.5608	3.5606	8.48303	4.36504	3.69042	1.49514e-07
py03953	342.43	78.8449	12.3395	87.9267	98.3698	50.6496	6.51029e-39
py03962	1380.6	66.7085	30.3004	428.82	212.861	360.729	4.67975e-64
py03979	946.384	310.662	244.856	239.305	293.335	714.669	1.63589e-11
py03981	97.1196	33.8281	27.8958	22.1219	28.2146	13.1944	1.85272e-11
py03983	32.8569	7.5684	5.50491	21.0924	29.0508	37.7132	2.13683e-29
py03984	111.731	59.199	28.6367	22.2061	30.0965	26.8758	6.19638e-10
py03994	48.477	2.29353	4.12531	2.96329	2.07535	1.39701	6.02641e-24
py04000	0.0564539	0.0661986	0.0157331	0.0332829	0.01621	16.1475	1
py04026	142.019	12.3948	55.0727	151.547	82.8825	110.035	0.00255583
py04027	384.184	24.5423	41.4161	260.724	99.8419	83.7541	5.05221e-17
py04037	52.6293	0.982189	8.10054	41.2097	14.8462	11.3631	8.85378e-11
py04039	325.585	138.415	71.137	74.7971	88.0729	90.1408	1.18155e-11
py04051	0.0514673	0.0857705	0.0173258	0.0770108	0.0963293	14.3338	1
py04065	74.897	15.2007	12.1169	17.0775	19.2879	16.941	2.01918e-22
py04067	700.454	270.003	55.6756	16.106	23.2502	83.3586	2.09624e-47
py04072	57.0052	29.8297	28.4358	45.7431	38.3774	61.6271	0.00226634
py04074	335.725	88.7082	100.817	63.3763	78.115	105.256	5.66851e-05
py04077	787.25	67.0397	68.4929	88.0487	78.1937	46.8392	1.54556e-20
py04083	5.91068	0.41962	0.38449	0.456036	0.422392	3.13504	2.06557e-12
py04109	4.88624	1.05629	2.20449	6.76259	3.81222	5.59598	0.0134002
py04112	45.469	18.1824	17.951	29.5747	29.9116	51.7526	0.00770508
py04121	435.2	69.7577	8.04911	28.5648	18.2463	205.073	1.36325e-117
py04126	7.27939	8.79574	2.149	1.92218	1.69729	7.37776	0.360925
py04131	220.786	66.3651	40.5459	358.209	195.194	217.155	6.24371e-20
py04144	29.5994	26.3223	14.319	17.7648	21.5771	69.4755	9.29714e-05
py04146	21.9234	9.24546	9.38688	10.43	10.6671	20.0924	8.85433e-06
py04157	21.7469	0.226324	0.109853	2.21291	0.411109	0.534963	8.45877e-23
py04170	840.801	73.1699	34.1558	17.766	20.1375	29.7477	2.02805e-56
py04176	38.6207	9.75788	16.9899	30.0915	128.064	21.6319	0.0199249
py04182	54.4696	26.5557	26.8443	75.7708	54.5053	57.2074	0.0408026
py04184	21.7321	5.67269	4.8696	7.53728	7.97184	6.70018	2.88624e-07
py04185	10.6049	0.198976	0.0589744	0.191713	0.378349	0.540333	1.56375e-12
py04189	122.022	36.9116	39.096	66.2	40.9372	23.6637	0.000141677
py04191	34.7247	1.46524	3.65621	20.8834	8.36767	4.46768	2.31055e-21
py04198	282.694	25.2577	101.876	155.24	287.621	93.7625	0.000323162
py04201	72.8084	28.1484	12.1867	5.03511	7.12867	5.86633	1.24488e-18
py04224	2141.37	563.084	358.751	846.849	718.867	786.247	4.04403e-17
py04228	74.6705	20.2931	23.5966	48.1067	42.3607	23.7671	0.00119694
py04229	279.83	46.4864	8.4755	95.1591	57.132	84.505	1.87691e-52
py04240	462.335	20.5018	33.2432	34.2141	27.6191	18.0841	7.45447e-39
py04245	0.0874507	0.0472416	0.0080526	0.0050347	0.0195397	18.4543	0.129062
py04256	41.5447	9.85055	9.09607	8.92451	8.71147	5.50169	1.22743e-08
py04257	19.9267	1.08659	9.11683	11.2415	7.2623	3.94122	0.00386252
py04265	28.3966	8.72602	11.4458	14.2187	11.4478	9.10644	3.65366e-06
py04266	63.1379	35.908	26.0426	25.1041	26.2853	20.7762	0.000226655
py04282	20.5426	2.13234	2.77698	7.04566	15.7867	7.51546	6.78415e-10
py04291	114.661	16.9522	21.3449	41.6327	30.2013	21.9308	7.91699e-10
py04293	298.603	180.464	113.469	52.4312	70.8058	29.0209	1.16133e-06
py04294	104.464	16.6895	7.60341	4.16376	6.54877	135.419	6.64644e-29
py04299	4.82837	2.90883	1.45878	0.987472	0.973175	19.4368	2.15717e-05
py04309	70.3885	20.2774	5.93228	25.6744	22.5867	18.1606	3.51218e-36
py04317	0.682449	0.0881964	0.171441	0.587049	0.242698	105.405	0.00266759
py04323	374.427	118.338	43.0418	33.8665	47.0371	32.4436	6.11065e-27
py04326	2406.63	16.3041	0.520004	491.648	28.7422	427.399	1.06823e-243
py04343	7.79154	3.50397	3.86098	4.89379	4.71784	3.31415	0.0102343
py04349	266.295	26.1051	25.3336	95.3035	90.9523	89.7828	1.84457e-29
py04354	79.4466	73.4239	23.482	26.8501	34.7646	110.555	4.52816e-10
py04379	14.1779	0	5.20492	6.30697	11.365	19.8936	0.618755
py04390	100.449	46.8488	28.8225	7.63774	21.5287	6.41673	1.19853e-06
py04398	224.035	147.31	112.002	56.0079	151.775	131.764	0.0345139
py04410	25.1205	9.37828	11.2899	13.2576	13.7302	5.63637	6.89606e-06
py04414	35.8884	6.30421	11.2695	18.9902	13.59	15.3047	6.70476e-05
py04415	80.0026	28.9025	26.3119	45.5751	30.93	34.2356	3.9233e-06
py04431	640.009	7.31906	4.41976	4.21506	6.1401	90.1351	1.43976e-98
py04450	27.5902	3.39436	3.75558	3.68858	4.43072	7.88965	1.89315e-16
py04455	1.47894	0.0452446	0.103734	0.0538132	0.0139539	85.397	0.000546847
py04459	253.63	121.149	65.3973	41.2983	42.2023	38.1282	4.40912e-09
py04462	105.001	44.9448	51.7808	125.02	92.5734	218.815	0.00284664
py04467	9.80611	0.155728	1.37144	3.51815	8.33235	5.74168	0.114831
py04479	191.951	91.7443	76.0533	57.3854	72.3074	89.2824	0.000285501
py04482	212.381	217.255	90.8237	132.251	155.257	233.661	3.54948e-06
py04483	154.655	134.781	73.8915	79.5878	90.4118	142.71	0.00464742
py04490	172.837	57.555	48.8909	33.029	34.3778	216.268	0.000103055
py04493	67.5309	14.4438	11.8208	5.0349	142.16	359.891	0.000112774
py04503	39.8735	7.78739	18.186	21.5019	22.5395	8.43819	0.00593562
py04510	68.0236	3.19261	2.23222	9.36222	10.286	5.92712	1.13503e-30
py04518	5160.11	604.337	12.1614	1.37586	0.38115	0	3.70844e-127
py04521	28.0038	1.24686	13.686	14.6959	16.4549	4.39517	0.00366953
py04525	100.291	51.3088	43.5777	50.8814	66.3932	20.5878	0.000709886
py04528	211.53	14.258	18.5646	209.416	51.3572	43.6024	3.15622e-21
py04530	115.07	29.4189	54.1942	158.494	81.2212	62.5499	3.30213e-05
py04536	19.903	1.62353	5.21707	9.77901	7.93126	8.89052	2.02086e-05
py04538	736.118	194.786	91.2939	137.825	196.322	136.858	6.50299e-18
py04548	335.568	191.625	87.0632	67.3991	65.6717	104.58	4.14562e-17
py04549	188.422	41.3783	28.4793	65.4683	59.232	59.9313	6.26457e-24
py04552	38.3955	3.82947	3.95191	4.09847	4.08366	4.46637	6.91415e-10
py04566	214.1	16.9007	39.6445	82.4311	45.6281	3.08815	2.25169e-05
py04570	59.1322	3.50554	4.24124	2.21145	1.67953	1.50838	2.10443e-14
py04571	18.6967	0.444667	3.05218	0.172596	0.264911	41.7223	0.282914
py04573	10.0692	7.12915	3.44068	2.6347	7.54911	9.71171	0.0122511
py04583	0.105639	0.00817044	0.0327727	0.010189	0.00795234	5.79479	0.583671
py04593	122.938	6.35849	13.1093	35.3717	23.6115	26.4477	2.61168e-22
py04595	121.394	62.1711	58.0675	83.7414	71.8978	118.543	8.09715e-06
py04599	284.569	102.901	18.6847	12.3164	42.796	1.38286	4.73463e-20
py04605	12.1786	1.36533	5.19078	26.0438	14.6264	12.6695	0.0029743
py04607	251.139	21.6085	80.5143	258.415	122.46	88.3847	0.000701442
py04612	12.382	0.765419	3.14787	11.244	15.6142	15.884	3.29593e-08
py04617	5.275	2.59887	2.47726	1.89149	2.29167	50.001	0.0265453
py04620	5.57754	0.124938	0.395118	0.681865	1.29137	0.412414	6.81349e-14
py04643	2219.39	680.144	437.954	888.969	789.05	811.27	1.1118e-11
py04649	279.888	5.35398	14.0137	39.5493	21.617	99.1783	6.17671e-35
py04652	46.0709	5.78282	3.52877	26.4233	13.988	7.75285	7.58271e-17
py04660	67.8054	62.8135	24.3742	9.95608	6.6705	2.17725	1.72897e-06
py04670	10.9324	9.22352	5.20154	8.04899	13.7137	24.4175	0.0170827
py04671	14.6898	9.61606	5.70838	7.962	7.74609	8.14444	2.63082e-05
py04674	5394.18	284.228	28.8452	19.3169	117.039	3.1791	1.93002e-147
py04680	35.4823	2.23952	5.10813	7.53973	7.6556	8.36459	1.18807e-08
py04683	402.142	32.2078	16.0194	7.35822	37.4856	16.9775	1.5029e-93
py04702	98.7165	2.58156	3.69137	209.796	228.9	101.269	7.03079e-25
py04704	131.665	140.894	44.4053	42.9228	31.5136	5.43609	7.3475e-10
py04726	60.3254	30.5945	19.4894	39.0716	36.9709	52.7924	8.54125e-09
py04727	28.2351	1.49707	11.3786	24.5989	15.2501	7.44376	1.33478e-05
py04728	58.5723	2.70968	14.9569	49.7927	29.0305	27.8135	3.70077e-07
py04737	107.511	118.548	34.122	55.3132	77.0758	32.1365	5.2122e-13
py04738	52.4507	1.52871	0.157269	1.99832	8.3488	0.1709	3.0194e-66
py04745	240.885	57.3352	31.4188	252.979	100.5	62.9539	3.10579e-11
py04768	77.8042	65.5945	36.0067	41.2642	58.9978	59.1719	0.00956235
py04773	400.76	35.0007	47.6198	56.0494	67.5014	50.2956	4.26163e-16
py04802	148.432	9.87612	8.82457	24.3639	15.1915	139.397	1.21262e-16
py04809	8.45448	2.2676	2.38598	10.8899	5.22055	8.76061	2.05209e-07
py04810	3.27864	7.64832	0.156775	0.0707213	0.039225	0.260831	0.0511156
py04814	245.938	60.9982	58.2543	82.7571	53.1225	4.03789	3.25732e-08
py04815	689.561	172.896	138.298	203.635	128.517	12.4813	1.67777e-10
py04818	95.0389	48.6045	34.468	22.1691	33.3815	52.134	3.97579e-07
py04820	866.144	151.592	255.549	185.081	216.01	68.1227	1.34229e-08
py04823	35.3364	15.0643	12.4641	14.4675	15.246	12.5594	5.30953e-06
py04824	505.323	456.008	190.386	223.749	370.932	379.854	1.99338e-05
py04831	18.7314	8.69081	8.20033	13.1941	12.6122	25.9893	6.67702e-06
py04836	19.6235	1.01053	8.94246	18.6349	10.0856	4.20382	0.0006722
py04837	71.8486	15.8305	10.1047	11.9769	13.2899	21.0429	9.22267e-15
py04841	456.049	274.6	162.186	209.896	171.043	325.287	0.000118122
py04842	217.039	34.8387	38.2458	151.386	120.841	62.2158	1.47966e-07
py04848	48.9899	7.8184	9.09564	16.4144	16.8766	7.70847	2.5756e-08
py04860	124.124	3.92387	9.80593	8.43572	6.69652	2.15909	8.83842e-16
py04861	4375.97	1646.86	2025.38	1852.89	2523.95	941.271	0.00057619
py04863	230.253	202.48	90.2476	67.0504	132.414	338.377	0.0249949
py04869	6.56681	1.85563	2.81628	3.57504	2.94741	48.5697	0.000585993
py04872	254.026	54.4984	45.812	298.847	102.037	198.707	4.23017e-22
py04877	812.216	145.131	86.7693	95.6653	49.384	18.8286	4.75761e-23
py04880	1135.64	245.637	103.439	69.9545	269.802	43.533	1.27435e-23
py04883	53.9794	25.2382	17.7075	11.6908	20.0407	55.018	0.000178282
py04884	87.1119	42.6078	26.6618	7.51119	41.6473	47.2941	5.96852e-06
py04905	111.611	68.1551	31.3656	17.1959	15.9537	49.6672	8.04952e-07
py04922	7.39677	11.0531	1.09012	0.790199	3.40566	2.1906	6.99539e-08
py04923	10.9226	18.7002	2.46744	1.17231	3.67239	2.17032	7.45324e-05
py04955	196.449	91.7875	70.4485	45.7727	48.4108	48.9804	2.77868e-06
py04967	281.415	91.222	41.0048	25.9896	74.7824	39.0694	4.76867e-12
py04972	79.5496	42.8029	25.6259	17.7769	23.8812	20.2677	5.14943e-07
py04973	36.4634	14.4855	12.2847	17.6657	21.371	16.7289	0.00508483
py04976	79.1962	4.58801	16.7874	66.0526	32.2565	23.4451	6.30185e-12
py04987	33.0321	13.4864	9.95194	6.95571	9.31728	12.9003	2.92062e-07
py04988	525.996	309.279	145.153	118.255	162.703	295.624	3.1833e-14
py05009	371.124	271.688	185.319	265.102	204.769	155.502	0.00423027
py05017	243.123	126.12	110.241	388.067	332.747	241.819	0.002389
py05033	94.65	0.856323	3.65375	7.73257	2.99958	3.13629	2.03685e-20
py05039	63.177	5.32308	21.3078	44.5986	29.5088	39.5952	0.00233152
py05045	290.9	161.751	101.989	351.797	168.934	323.696	0.00039746
py05046	765.604	52.2621	3.03848	56.474	9.59932	25.359	3.43787e-128
py05049	10.6545	5.17416	4.91041	3.52515	3.80162	2.80348	0.00187609
py05050	0.479333	0.202717	0.0747093	0.0830926	0.162366	31.3642	0.0793222
py05075	136.496	26.6632	26.9901	34.433	39.2092	5.72471	0.000108522
py05080	27.7869	1.34164	4.75318	12.0124	8.686	4.46815	1.91884e-09
py05082	2438.15	73.7908	97.5641	137.24	113.678	60.8734	2.13613e-45
py05083	239.12	109.905	56.5448	31.4048	49.4505	64.013	1.66352e-11
py05088	13.8792	2.06201	2.34502	17.1195	36.0268	20.9603	0.000107089
py05089	23.9359	11.3338	5.93914	8.17194	15.852	12.5001	8.72769e-07
py05121	25.1069	23.3352	11.5704	10.6337	10.5523	17.7088	0.000728486
py05126	127.825	144.824	53.8354	27.5847	51.1979	371.851	1.44851e-05
py05131	15.0444	0.535466	3.48565	7.84278	4.78796	26.9737	2.42146e-06
py05132	121.992	42.3127	31.8117	33.1666	45.945	40.2568	3.76315e-18
py05147	693.951	70.1295	114.356	39.3873	89.0103	102.299	9.33529e-09
py05153	458.8	65.3818	59.3594	55.6329	59.8811	39.6033	9.87868e-10
py05171	0.20297	0.0565213	0.0287754	0.0342754	0.0601177	7.07926	0.0303029
py05172	48.926	2.11552	2.81064	2.6147	2.72067	1.66414	4.13854e-13
py05176	194.73	39.1023	67.981	149.226	111.091	143.347	0.00135513
py05180	367.458	321.504	130.604	89.0493	131.403	117.819	0.000114921
py05187	201.984	28.6476	62.7112	116.229	73.2237	59.9326	1.25793e-06
py05192	27.9003	7.81846	11.1933	24.903	20.2624	15.8033	8.58399e-06
py05199	38.304	2.70056	6.25883	14.1129	10.9775	97.2292	2.83798e-09
py05205	123.585	32.1837	51.5603	154.558	104.571	78.7809	2.75374e-06
py05209	1247.29	196.805	343.902	337.111	397.713	229.208	1.17071e-05
py05210	3.6794	1.22233	1.07096	1.27867	2.2372	30.0827	0.00519481
py05212	45.0806	16.1389	13.4275	15.1085	21.5053	12.651	0.000270877
py05213	11648.2	2902.55	1377.09	2817.77	2877.45	841.622	1.61084e-12
py05214	32.8865	12.3178	15.8891	16.2835	11.9976	79.8941	0.00354923
py05216	22.6128	2.11742	7.98685	27.1747	11.2306	5.98586	0.00100709
py05221	11.6797	6.66168	5.6875	25.7815	17.7707	59.6248	0.000202754
py05222	91.2197	2.99818	1.37632	46.2996	32.2644	158.663	1.52353e-21
py05223	73.4809	38.9108	19.4211	30.4169	31.7039	42.6675	1.39216e-09
py05224	9.61898	3.91203	3.24548	4.14056	4.08986	3.24665	3.0147e-07
py05227	1634.75	9.37105	5.46946	295.332	60.7994	7306.73	1.64127e-197
py05237	236.916	32.9918	15.3876	19.0757	45.5811	9.26509	6.65211e-51
py05239	280.458	134.91	95.2283	49.0692	57.423	54.3107	5.21383e-06
py05247	396.371	51.5378	21.5835	31.0216	44.1501	13.2378	9.34103e-54
py05249	248.369	34.9402	16.7062	22.916	33.6818	98.0206	4.58102e-23
py05253	55.3342	58.9813	21.3292	19.8937	22.1662	98.0475	6.95731e-05
py05269	76.7124	9.42685	14.1595	23.6391	23.6932	13.5672	2.27729e-07
py05271	38.2556	6.74765	5.13159	25.6476	8.69627	28.3664	6.26192e-26
py05280	9.28721	18.6412	2.85103	3.56877	4.0983	1.9687	9.62548e-06
py05282	477.639	232.992	99.8932	101.438	157.627	282.656	3.80248e-22
py05290	1316.49	1107.03	573.649	580.584	581.854	494.56	9.40127e-05
py05295	167.152	14.5064	5.55783	12.673	7.42303	7.7524	4.14271e-39
py05296	160.935	7.51773	0.0821429	2.73853	1.66062	1.117	1.80807e-22
py05297	98.9823	3.52072	8.93666	8.48446	8.6424	4.6152	4.2851e-26
py05314	7.7376	1.73485	0.533533	0.0431628	0.0842193	0.0248849	0.0212334
py05315	11.4254	2.41737	0.310291	0.0532264	0.379235	0.199672	0.00849347
py05318	8.01445	1.5951	3.82038	4.1738	3.14135	1.39569	0.0339886
py05327	21.7889	19.7679	10.463	11.5278	11.1184	11.8776	0.000350208
py05328	178.717	129.015	82.2049	37.4716	70.3966	63.8608	0.00165213
py05332	256.297	77.1614	26.0433	105.21	126.301	58.6688	1.42376e-55
py05341	51.4627	8.82174	0.468601	0.159265	17.0982	0.0830185	5.96157e-25
py05359	15.879	2.93049	3.81159	74.7541	10.0956	21.9514	8.63193e-11
py05361	109.277	18.306	35.8343	35.7763	38.4967	27.5436	4.87936e-05
py05362	172.168	37.5903	76.0478	123.5	112.25	91.4974	0.00204648
py05363	207.776	5.67079	40.1112	107.011	70.0294	42.4041	8.76062e-08
py05364	23.4866	9.60561	9.90204	13.2235	15.5516	13.8043	3.39498e-06
py05366	21.2025	4.11968	6.49882	60.2999	41.4413	40.9885	3.08338e-05
py05375	94.7329	40.3658	28.1684	15.4825	19.4456	11.4346	2.22264e-08
py05376	1636.71	432.495	227.295	163.398	293.483	146.901	3.69618e-23
py05378	246.935	27.4757	29.4556	338.861	119.282	155.203	3.37451e-33
py05379	101.091	11.2329	32.795	173.246	85.0318	72.0748	4.42302e-06
py05381	10.3819	4.63226	2.14254	2.57589	3.18825	2.4512	2.51338e-07
py05386	16.8536	3.36241	2.35007	2.37809	2.86214	1.17374	7.51372e-16
py05395	27.4788	14.3598	12.9123	14.5491	13.999	17.5558	2.208e-05
py05397	21.061	4.97779	7.1712	6.5238	8.10827	4.94147	7.77679e-06
py05401	116.81	6.282	7.77763	24.154	17.8634	39.4539	2.85855e-23
py05408	1196.89	207.682	134.065	255.05	158.022	277.029	1.36819e-32
py05411	154.509	32.1727	62.3668	106.207	87.6586	31.5609	0.00376021
py05426	95.714	23.8637	40.837	80.7524	81.4233	51.9401	0.00382873
py05447	34.1089	2.5466	14.8566	21.9585	17.8895	15.0814	0.00554052
py05460	18.5072	4.03512	2.49531	2.41569	3.65236	2.96943	2.49488e-16
py05461	71.5815	3.18676	4.8638	4.14037	3.77753	4.88776	8.34824e-14
py05470	21.0275	9.01656	8.73996	9.28314	8.41821	12.307	1.14073e-05
py05476	239.755	199.663	93.9065	42.8495	68.2698	82.2234	0.000369999
py05477	253.084	101.189	73.6051	82.0552	81.2283	50.9113	2.8906e-07
py05481	63.4087	13.509	14.5093	14.8759	13.6456	59.9658	1.18541e-06
py05488	11.512	2.59711	1.1104	2.31802	1.85855	25.8877	5.15904e-10
py05491	118.166	11.8653	12.1746	37.0211	26.4665	14.4279	1.40995e-16
py05496	30.2694	13.597	12.139	13.8918	16.0348	19.3602	3.47002e-06
py05498	31.9857	2.98283	4.70142	5.43493	6.1584	5.11327	1.82261e-06
py05499	1155.63	84.4173	85.1145	47.2422	56.9828	267.671	5.72965e-43
py05500	71.936	15.8947	12.764	23.2736	16.1327	13.7355	3.26289e-22
py05505	3.14002	0.353406	0.242766	0.356723	0.212625	10.352	6.50512e-13
py05517	6.1821	1.68433	1.10975	0.847381	1.17214	0.54328	0.00017645
py05527	95.3252	19.2828	12.8012	22.1473	19.2397	89.6868	2.21556e-27
py05534	586.471	350.78	192.054	37.9749	127.244	24.4788	0.000179345
py05535	6.8109	5.06005	2.09	0.76027	5.61245	3.99507	0.00058059
py05536	1048.93	177.179	44.5948	244.98	111.642	308.348	2.00461e-47
py05539	24.4946	2.5964	8.46203	8.26649	7.22461	2.8188	0.000452023
py05541	113.709	63.3059	38.1643	21.6226	20.3389	2.99482	1.2584e-06
py05560	206.075	57.2301	72.8268	136.361	119.425	203.491	1.00779e-06
py05584	13.1815	2.68027	6.13145	7.18597	7.16611	4.87149	0.00489208
py05595	8.40113	4.15085	2.09442	2.96252	3.46771	3.24854	1.03826e-06
py05596	146.861	62.9454	55.8149	115.627	119.563	92.8307	3.0147e-07
py05598	28.2755	24.2484	12.9323	7.56479	11.6527	6.29878	4.11491e-05
py05599	120.552	50.3569	28.2741	18.6094	28.6475	14.6372	5.37091e-12
py05602	58.4771	49.4435	2.78907	8.74486	6.88632	520.691	4.79236e-33
py05603	23.7419	23.2069	1.66541	20.6549	57.8545	268.625	9.28793e-22
py05617	41.3095	5.93329	18.999	23.4778	18.1578	21.6785	0.00849559
py05621	298.983	144.708	56.7569	25.2757	59.0519	19.498	4.40637e-13
py05623	568.634	98.6644	44.202	183.306	145.295	120.172	2.11887e-21
py05628	62.1525	22.9405	5.21012	8.91088	4.30179	0.512244	1.21865e-36
py05631	29.6601	11.1216	14.4677	11.8322	13.4989	10.8567	8.6053e-05
py05647	201.444	48.5934	50.7975	55.3228	48.5673	47.8141	1.03406e-14
py05649	4.86754	4.00811	2.40432	1.96376	2.1375	20.6436	0.0166289
py05651	47.8744	18.497	20.805	58.9732	41.1662	51.2586	1.8267e-05
py05656	39.1612	8.62465	14.4986	22.5469	22.9207	13.948	3.07547e-07
py05660	1043.91	13.5454	15.1679	10.4794	23.0176	10.0912	1.10934e-143
py05661	485.08	92.0831	82.2347	82.1168	108.287	164.302	6.93139e-31
py05662	409.942	81.6467	93.391	193.267	149.22	154.053	2.66876e-06
py05675	50.5485	5.23012	0.209705	8.34338	2.19322	28.9999	2.07336e-24
py05676	938.081	127.681	75.8533	41.4076	104.621	76.5672	2.6962e-21
py05679	64.5705	39.5175	26.0239	31.1236	38.3662	25.8538	1.31753e-07
py05691	414.091	190.085	87.1559	27.8267	50.2102	87.0052	1.60003e-14
py05695	317.556	91.1338	41.3371	84.1209	79.5423	73.4478	5.38471e-30
py05698	152.261	28.7262	4.71503	6.99993	10.6853	18.1353	2.91246e-61
py05703	7.45076	0.395795	1.82666	7.03106	2.61591	1.25274	0.000576074
py05707	118.872	46.0153	38.4666	33.6155	32.8846	28.0846	1.17587e-07
py05717	46.2713	12.6746	9.85589	13.9763	25.4845	13.7821	1.799e-09
py05728	74.7816	7.38846	23.0095	41.0318	28.9268	21.1486	9.3448e-06
py05744	37.1822	3.46378	10.9885	22.5335	19.1242	48.8589	0.00135629
py05746	24.9544	2.20574	11.1268	34.8554	26.2477	284.394	0.00853995
py05748	4.76529	0.434398	0.463606	2.87898	1.51284	33.5853	0.00236521
py05753	42.1602	21.0826	19.3167	20.2829	20.9644	26.645	0.00153935
py05754	132.854	91.2129	51.4755	72.8827	62.5207	69.7042	1.27507e-09
py05758	113.027	65.0952	35.9387	45.5858	55.5858	34.4632	2.18685e-12
py05762	885.988	183.356	75.8748	43.5832	112.248	19.4375	2.66813e-34
py05764	0.91829	0.0448294	0.246304	0.659469	0.416315	8.10128	0.06182
py05768	43.9768	1.91709	3.82158	13.0501	5.59606	5.45592	1.46449e-14
py05773	736.447	36.3169	59.0879	98.8319	89.2459	131.263	1.42779e-28
py05776	77.2127	6.6375	25.7918	61.7727	39.5064	28.6044	9.15747e-05
py05780	283.373	152.608	114.427	176.571	163.834	248.262	0.000778566
py05782	55.9427	59.2308	26.9955	19.6147	30.3247	63.6645	2.8327e-05
py05783	1112.02	198.062	136.615	640.544	474.339	461.221	7.67606e-23
py05787	824.655	23.7936	16.17	124.988	68.6262	47.4846	5.71818e-54
py05790	1519.74	110.452	49.4992	638.259	139.374	168.216	3.94385e-69
py05791	54.8126	1.8043	10.9439	24.9117	18.4734	13.7327	2.53937e-07
py05804	3295.47	727.688	529.296	1440.54	1481.29	1005.15	1.02437e-09
py05812	111.472	92.5723	44.3656	63.3135	112.763	43.3228	0.000165741
py05820	2248.57	281.871	237.467	858.574	565.76	427.45	5.97293e-15
py05821	45.6617	14.0689	18.5919	79.1979	37.0638	48.8955	9.35438e-07
py05834	83.115	11.0015	11.4222	18.438	11.867	17.5502	5.13634e-22
py05841	177.377	56.4148	82.2851	86.4041	98.1018	22.5355	0.0119111
py05845	83.7412	41.7587	28.2005	12.7584	16.804	19.7514	0.00153638
py05852	9.61158	2.94578	4.28593	4.509	4.41764	5.72806	0.00601839
py05883	30.3936	26.096	12.2769	9.09326	13.1343	13.7061	0.000466938
py05889	1548.35	218.566	365.581	550.632	423.9	179.12	5.94041e-05
py05925	7.8179	0.339419	3.23612	12.0162	15.8834	7.94928	0.000504182
py05935	5645.8	147.401	110.823	169.482	143.323	30.6803	5.05584e-48
py05936	320.612	156.546	83.6192	45.8176	54.9715	65.018	3.2837e-11
py05940	449.603	46.7897	9.20041	41.7999	37.4433	66.3938	1.48828e-141
py05941	250.792	34.3208	60.4414	94.6291	108.99	65.554	5.03062e-10
py05942	16.209	12.3407	6.12375	5.34844	5.36006	5.63149	6.07222e-07
py05944	268.649	21.4098	27.4479	29.3542	30.3035	41.8445	8.44624e-08
py05947	311.171	317.738	143.733	123.845	166.451	173.702	1.19608e-05
py05953	9.43411	2.39947	2.0656	2.1588	2.58601	3.21657	2.48313e-05
py05961	28.1437	0.975687	6.92811	15.9047	10.641	8.63593	1.24521e-09
py05968	192.187	12.6116	10.4649	302.197	111.45	102.282	2.16373e-45
py05970	116.172	9.22315	13.5444	28.0055	19.6048	38.1179	6.02284e-24
py05971	364.788	51.9089	54.3139	40.1965	46.8308	35.3574	1.26246e-18
py05974	118.08	30.1992	24.9497	23.0316	24.4758	33.9831	1.21584e-17
py05975	156.802	6.49113	4.6578	28.8711	16.1748	20.2033	2.67609e-35
py05977	172.991	9.95477	16.947	13.901	12.7311	7.85457	4.03005e-27
py05978	249.9	24.4229	33.2231	22.0488	20.2221	15.5081	2.13566e-22
py05982	96.1979	60.2507	31.6803	24.666	32.94	22.1159	1.94909e-11
py05997	52.0346	22.0497	23.4152	18.0961	30.1316	37.5116	1.46039e-05
py06001	115.56	14.1476	26.0836	67.4304	45.4469	52.8086	8.20524e-06
py06005	208.292	29.2186	82.3331	176.463	134.404	132.122	0.000362816
py06006	327.338	17.7766	20.005	33.6364	34.9094	37.6343	3.6843e-25
py06007	1320.63	46.673	79.3007	602.536	529.478	119.49	2.33259e-31
py06014	378.043	48.7118	24.7525	90.7559	62.4909	38.0275	5.04136e-28
py06020	13.5009	8.13096	6.57485	4.60101	5.05719	5.2374	0.00184985
py06028	43.0339	12.0973	16.5818	18.0093	20.4364	8.71323	2.53893e-05
py06032	39.9036	5.13845	15.5886	32.3633	25.8589	20.5936	0.0147309
py06041	121.911	52.9972	48.8269	120.938	101.631	291.9	2.23687e-09
py06046	582.743	548.825	242.307	32.9924	61.6465	11.6306	0.000193967
py06060	71.038	3.89571	7.36278	4.7027	3.76313	4.40983	1.34229e-08
py06063	62.9856	208.774	13.796	41.7916	153.873	160.17	6.35659e-07
py06068	5.68968	1.75069	2.02969	2.71696	2.4141	1.47751	0.000622886
py06069	216.783	145.781	64.2168	50.1524	47.0821	58.8857	2.0786e-05
py06070	617.215	78.9255	119.034	251.128	205.605	254.376	5.67592e-15
py06072	0.18329	0.0256689	0.0143387	0.0154247	0	11.9724	0.0619667
py06074	53.7726	11.0575	23.5528	37.3887	35.4493	14.1334	0.0201548
py06085	66.6734	63.031	2.19603	144.27	17.272	11.8052	1.58356e-28
py06086	3.98406	1.75966	1.69816	3.47753	4.37963	13.4813	0.0386785
py06090	326.563	4.26471	3.96334	0.926642	5.03588	1.22483	8.93235e-87
py06092	168.493	186.242	53.6306	33.2394	46.8155	31.8374	3.9765e-06
py06096	270.845	27.965	19.5305	32.7795	27.7115	123.445	8.79528e-15
py06108	137.83	75.4126	57.7244	42.3419	66.4215	15.7453	0.000197111
py06109	98.2914	4.14025	1.68613	54.88	16.062	93.4683	6.10241e-76
py06115	25.0252	8.30099	8.17796	1.49717	6.76065	0.615607	0.000162013
py06120	593.895	31.1543	14.4352	31.5855	30.6971	24.7202	1.0933e-74
py06121	158.164	16.4759	46.8609	131.504	70.9204	33.5856	0.000203306
py06130	199.836	193.103	96.1868	216.702	227.656	330.286	0.000206495
py06134	78.7348	41.8991	30.3474	33.1182	32.1399	33.0473	4.06166e-08
py06137	22.1117	3.31911	7.09635	9.14483	7.64402	12.9137	2.41118e-08
py06151	374.24	53.8247	43.7079	209.261	138.945	103.368	1.98823e-22
py06157	87.8821	67.61	36.1275	27.8101	75.6529	13.8433	0.013454
py06158	70.5783	29.8532	20.4098	10.0631	9.82207	9.1636	4.50629e-06
py06163	32.2106	2.4454	8.31897	16.6538	14.3924	9.5891	7.77927e-05
py06169	0.629245	1.27636	0.202392	0.415766	0.478865	6.27637	0.0312108
py06173	566.347	218.953	71.8254	58.9625	104.235	456.201	3.41942e-12
py06180	115.644	7.65159	13.6125	11.7136	13.7234	15.3643	3.72425e-25
py06181	19.5704	1.49139	2.09409	9.24325	7.05613	11.0411	6.91628e-19
py06192	5.16459	3.04711	2.23728	2.31655	2.45282	1.67659	0.00351201
py06205	41.8444	5.54814	12.7644	56.0646	19.9505	28.7026	8.32104e-06
py06212	5055.35	1460.41	1657.21	1584.09	1852.2	694.577	3.45676e-06
py06229	669.059	234.201	200.85	523.158	505.927	316.584	4.38726e-07
py06231	44.8021	19.3086	19.5962	34.8204	31.6167	20.8242	1.3987e-05
py06235	861.711	171.966	95.5765	464.916	267.63	249.664	1.31952e-18
py06254	17.1901	11.0431	7.3342	6.45026	10.1755	9.23825	0.000312167
py06255	64.7347	12.6611	5.71863	3.73366	5.81302	6.80995	1.93068e-19
py06270	458.452	26.5144	1.87161	25.7689	48.0338	2.63806	1.05195e-44
py06275	15.9103	0.608198	0.296904	0.232195	0.536907	1.26077	9.93135e-16
py06278	17.2751	5.4604	4.69552	5.52244	6.64287	2.24807	1.64222e-08
py06282	45.4139	12.5422	16.4008	36.3735	28.149	22.1575	9.12249e-08
py06283	31.0642	4.21007	13.1093	20.1675	19.2399	11.7332	0.0148241
py06285	147.197	4.83441	7.88044	69.1835	23.7679	111.875	6.54205e-13
py06289	75.624	50.1025	24.0703	30.9519	31.3394	61.6762	1.14108e-07
py06291	37.2227	58.2147	14.9242	14.9157	16.8303	29.4689	1.71421e-05
py06292	179.551	27.1287	50.0368	50.3398	44.5347	20.5228	8.17253e-07
py06308	26.5259	14.4309	12.2021	26.5961	19.6759	9.21835	0.000177655
py06313	9.71948	8.02702	0.219237	2.56534	4.08395	2.07212	5.60151e-07
py06315	15.8525	3.51661	4.35888	21.6407	22.6952	22.3838	5.86071e-08
py06325	41.8149	16.5614	2.16483	43.3602	10.0515	1.08454	3.79843e-34
py06326	251.079	31.029	17.1281	14.7975	16.6331	4.50696	5.58122e-37
py06331	7.57356	0.913766	1.84208	3.68702	3.08703	1.49191	9.1145e-05
py06335	10.3914	1.50569	3.90242	4.31626	2.47437	1.34039	0.024769
py06340	27.1935	9.69397	12.0379	18.0872	18.4742	11.5285	0.000962992
py06341	518.617	12.2553	19.3589	48.8548	41.8054	28.2907	1.02287e-24
py06343	4.92175	0.464878	2.02221	6.43552	3.867	2.26473	0.00456483
py06349	261.273	36.9287	40.055	52.0536	45.7733	38.9212	4.15685e-15
py06350	7.83381	0.572054	0.11338	0.0668763	0.266097	0.264896	0.00393596
py06351	19.2966	0.377339	1.31837	28.4533	3.27428	9.80195	4.33277e-36
py06354	920.737	761.407	213.636	76.2577	115.771	201.223	1.04096e-12
py06355	12.7734	4.23242	4.1816	13.0961	6.22766	4.32727	1.62998e-05
py06356	49.6332	15.464	5.48283	4.46995	37.8859	13.456	2.60106e-13
py06361	11.5525	2.01098	1.48831	0.189119	0.643234	1.18358	1.44814e-06
py06364	25.7123	5.66171	11.0502	14.3063	11.2168	23.1907	0.00246661
py06365	232.53	44.5769	6.88362	28.4785	42.4756	162.656	2.57168e-59
py06366	262.402	117.206	58.959	55.8112	78.9279	21.1102	5.45941e-10
py06374	132.076	20.3046	21.671	53.4267	42.8681	28.6481	2.68673e-11
py06379	1739.76	338.915	242.477	197.378	243.389	338.989	1.10194e-32
py06390	12.9071	3.56538	3.74704	4.25667	6.04088	72.2401	1.20404e-06
py06392	244.841	108.438	25.3659	33.85	32.2647	79.9242	8.25831e-36
py06394	6.08973	1.4255	1.54479	5.33587	3.69061	1.84468	0.00041834
py06398	2361.77	1333.01	719.323	400.116	552.739	326.384	3.79025e-06
py06399	12.8	1.46958	0.0909666	0.778849	2.63465	0.991328	7.22391e-17
py06404	26.1131	18.1815	10.5448	9.31128	10.2173	19.9508	8.09353e-05
py06410	20.8192	5.45608	2.80955	2.05638	5.96619	1.15936	1.28548e-14
py06413	13.8928	4.00939	6.42082	10.7362	9.25967	8.65105	0.0127739
py06417	6.00907	1.91378	2.54052	6.64832	3.92982	5.53929	3.55721e-05
py06418	102.643	8.74231	3.15723	12.1775	13.0391	20.6034	1.83928e-61
py06425	213.678	94.8775	36.4381	39.6972	78.7554	53.4014	2.4099e-14
py06434	72.7989	24.6385	4.64088	18.4059	43.0248	42.5075	1.17732e-21
py06441	138.92	8.77311	36.2298	310.578	326.979	44.7655	2.11719e-07
py06450	22.1953	0.87093	3.60274	7.38261	2.81431	1.86639	3.85711e-09
py06467	24.6627	2.73364	1.46135	17.0197	4.81552	3.48538	3.83981e-41
py06475	69.023	55.4693	17.567	31.5325	38.5499	72.493	2.47886e-12
py06476	87.7633	2.05995	6.65025	4.01274	5.25151	2.03507	1.98423e-28
py06477	2563.82	378.356	205.263	238.315	299.265	206.864	1.33893e-32
py06496	60.2258	21.4715	18.5056	20.3751	19.0873	18.4048	5.61009e-11
py06505	71.6354	30.2984	27.0837	33.3948	23.4619	76.9012	1.72579e-07
py06507	132.859	26.9397	35.7636	109.771	72.8509	62.872	3.53092e-07
py06514	26.0905	8.64106	11.6271	16.4551	13.4886	11.8462	0.0038491
py06527	175.703	165.044	84.1105	72.4618	91.2271	144.604	0.000116116
py06529	1059.03	1288.03	502.289	365.961	558.944	1916.7	4.52586e-05
py06539	155.592	34.105	30.4154	40.4445	47.2406	46.6347	2.93279e-07
py06544	64.2269	19.2444	4.63051	6.41632	3.90105	4.50711	2.37183e-34
py06545	152.897	76.9262	74.448	88.0983	78.2501	123.428	0.0134443
py06548	50.9724	42.1022	22.6957	13.3304	20.8592	25.183	7.46201e-06
py06550	0.0287089	0.0280234	0.0123324	0.0145425	0.0139285	21.4318	1
py06572	7.93405	0.6668	1.1202	0.256227	0.856108	187.521	4.62859e-07
py06595	22.6005	17.1925	10.9216	10.418	13.0375	41.4426	0.000949139
py06596	18.7261	17.2599	9.15529	6.99424	10.4064	39.56	0.0131334
py06597	57.0111	45.9479	21.6294	22.8559	29.6771	48.3583	8.34457e-06
py06603	48.0679	7.40687	8.66632	22.518	16.5303	11.7618	4.74874e-13
py06608	114.406	16.43	11.4792	77.3561	31.1856	18.6825	4.62275e-21
py06610	264.206	18.391	3.43045	75.5632	50.7485	4.55244	3.5988e-104
py06618	23.9887	8.08338	3.5336	4.83535	5.51575	8.01824	2.42607e-22
py06620	73.6336	58.285	35.7788	44.4283	53.3608	36.3851	0.00450657
py06625	104.566	39.6871	46.3741	53.8836	32.2097	128.116	1.01808e-06
py06626	9.828	17.8947	2.57899	3.77624	13.1039	3.60652	2.22718e-10
py06632	215.771	25.1489	22.6649	6.35831	8.36553	5.01745	6.68028e-15
py06639	59.4625	4.98863	11.15	14.8498	9.23271	5.99246	7.30656e-11
py06640	28.6069	2.4371	6.01942	7.40677	4.27592	2.13173	1.06536e-08
py06644	187.807	119.684	57.861	77.2056	67.7937	123.192	2.13736e-12
py06649	4199.88	2278.97	1851.68	1583.16	1607.62	894.99	0.00129459
py06664	158.029	94.2187	62.0136	47.1713	54.6149	54.3554	2.93307e-08
py06680	297.578	110.553	137.183	608.904	703.691	1082.39	0.00387897
py06696	70.0885	1.62371	17.2333	57.242	28.4056	12.6175	4.30256e-05
py06698	123.42	13.5604	40.3531	142.777	74.412	63.5955	0.000479314
py06705	100.187	9.45522	23.0226	110.856	59.267	32.5881	3.88251e-22
py06706	10.023	3.42173	0.489779	8.54276	5.4761	6.28281	7.5438e-19
py06711	95.0728	38.3502	26.4153	65.9641	66.4255	47.6552	6.79903e-09
py06712	147.983	30.8917	32.8957	39.1102	39.1837	30.3765	1.10044e-08
py06714	0.695048	0.582413	0.0256941	0.13455	0.0651151	12.6811	3.22071e-05
py06716	32.228	1.46827	12.1912	46.9146	26.8288	10.9503	0.00233683
py06721	11.1116	0.372437	0.956663	3.05173	1.24705	0.556888	9.41696e-16
py06733	153.408	13.7738	28.3482	82.3175	75.6229	226.303	8.9575e-09
py06734	39.145	7.93641	13.3457	18.2212	14.3272	14.9125	3.01012e-06
py06745	14.6561	7.83443	3.75139	21.7392	31.8124	10.3793	0.00122415
py06749	50.5183	10.7928	13.6886	22.8575	31.1695	23.576	4.27835e-14
py06751	108.721	29.5065	29.7903	38.3718	37.2868	81.5254	0.000212535
py06760	6.49089	1.163	3.03133	16.0119	10.4936	13.6141	0.00329033
py06773	256.897	100.936	69.5226	46.0636	37.534	102.832	2.85707e-05
py06774	15.3333	9.05806	6.40798	4.66891	4.47669	5.46906	3.78237e-06
py06775	1459.08	235.708	95.7711	25.4617	77.6841	12.8588	1.52866e-33
py06781	557.322	126.541	102.532	449.357	524.249	263.675	9.94122e-12
py06786	0.994629	0.227422	0.0161359	0.011572	0.104589	7.77836	6.25388e-06
py06788	51.906	14.3933	15.9268	22.4157	26.9324	39.426	5.40853e-06
py06789	101.422	83.4021	48.1871	55.2904	66.0229	84.6392	3.98843e-05
py06791	109.298	26.0354	48.9986	44.1015	41.1877	38.6488	0.000302198
py06792	9.64951	0.44027	4.54637	8.15484	6.78712	35.4813	0.0100068
py06797	80.5745	63.8906	36.2975	39.6729	51.1418	79.0919	1.06622e-05
py06803	29.2305	18.5921	13.7307	12.1131	14.9522	26.0733	0.00100528
py06807	58.2449	45.5415	27.6994	29.2007	47.3121	70.924	0.00923695
py06810	265.517	8.50101	9.85326	198.708	25.2857	42.5583	1.8304e-30
py06812	1436.43	85.2759	51.231	51.3583	90.2463	115.142	1.0456e-89
py06813	37.2084	28.0122	17.9481	25.3651	28.5228	59.1706	0.00309912
py06814	43.0057	14.4664	15.9687	15.6228	20.1869	30.2973	1.18771e-05
py06817	288.029	305.739	140.536	101.377	126.638	164.072	0.00222245
py06818	191.53	36.2989	49.5268	65.7271	73.9647	116.451	6.94744e-05
py06840	35.7236	14.672	16.3629	32.6655	17.6015	39.2128	0.0229019
py06850	47.5296	21.7164	18.624	23.2716	23.152	55.8658	4.23272e-07
py06853	97.3905	36.9904	13.2868	8.91385	7.72224	3.07123	4.27017e-13
py06854	151.19	24.5866	39.2537	70.2134	57.3812	44.703	9.62659e-06
py06855	460.537	74.1459	83.1504	57.8365	83.2475	85.8734	3.18194e-23
py06861	444.041	375.529	188.21	177.457	550.366	46.4074	0.000468951
py06868	14.4725	1.55649	3.96123	7.59074	3.46439	3.43338	0.000590067
py06873	1373.34	86.9349	20.6773	144.191	107.037	569.603	2.72291e-51
py06885	3107.68	260.115	93.5556	811.23	837.529	99.7157	6.12126e-84
py06888	744.577	82.7617	98.338	3090.76	4249.09	3228.11	8.86714e-11
py06891	84.7684	21.4526	14.5048	13.5257	23.1476	25.0777	1.39818e-11
py06903	19.9885	3.86349	5.88231	11.6663	10.1112	5.08842	5.74816e-10
py06917	0.138969	0.0447562	0.0617182	0.0154351	0	6.27224	0.723254
py06918	166.559	18.3603	29.4197	28.1818	20.056	16.7282	5.61482e-06
py06919	64.3954	8.25	3.72986	2.27269	15.9493	1.84735	4.30265e-35
py06923	15.8271	15.0634	5.05288	4.11676	10.1463	20.9487	0.000327107
py06924	46.0019	27.6736	18.9477	22.0527	30.0654	14.5416	1.59598e-06
py06929	4.68091	3.13871	1.62572	3.10666	2.87399	5.50676	0.0377474
py06947	64.7694	48.3861	25.9265	22.6812	47.5921	25.4239	0.000141692
py06961	11.4189	2.73795	3.62901	6.27894	4.70176	3.48465	5.46033e-09
py06976	473.627	29.8068	17.4658	21.9598	20.8013	15.0259	3.81605e-44
py06986	89.9098	65.8688	32.7733	28.2695	42.1372	47.3863	1.69904e-10
py06987	1.19602	2.6478	0.196459	0.544854	0.224906	177.841	0.227654
py06988	109.881	21.1743	13.188	59.3608	33.2562	80.2935	8.26494e-37
py06989	241.156	12.595	14.3328	11.3772	14.5403	13.2531	3.07054e-31
py06992	1491.11	178.579	100.037	130.849	125.687	227.756	4.36995e-18
py06993	210.064	39.3496	17.9162	20.8009	19.3477	37.259	7.35256e-17
py06995	21.6534	3.31351	5.59356	6.27223	4.17656	4.45311	2.79704e-05
py06996	207.653	35.4669	53.8088	34.4119	40.8704	30.0261	1.55805e-06
py07003	106.938	30.8773	20.0075	20.3505	21.3462	7.46176	3.22255e-17
py07034	607.429	336.977	272.073	189	205.678	49.0738	2.45053e-06
py07036	219.48	9.1973	64.7925	329.693	158.385	124.858	2.46159e-09
py07044	57.7251	48.7435	14.0828	15.7432	20.7877	26.7686	2.16692e-13
py07079	85.9364	18.3266	27.388	85.2944	47.0015	48.9831	1.52514e-09
py07083	5.43285	0.579096	1.26309	0.743358	0.547839	0.347317	3.01057e-05
py07100	0.935218	0.482531	0.136489	0.175579	0.120186	15.1521	0.0011998
py07103	273.751	72.5306	85.6296	111.231	84.7432	70.9136	2.1314e-07
py07115	23.0986	6.97967	7.3051	31.2315	9.87502	11.2656	2.59978e-07
py07162	279.098	143.76	60.5044	18.8432	75.889	36.5117	3.66171e-18
py07165	15.2258	30.1994	2.03814	1.04087	4.64891	1.23143	8.03989e-10
py07170	349.407	189.816	107.761	105.609	122.85	134.296	6.00441e-06
py07181	203.397	119.004	100.141	91.0642	92.966	127.103	0.0307223
py07198	81.3803	45.541	32.162	31.6217	36.1367	69.653	7.14218e-05
py07200	267.947	148.207	91.7978	122.027	164.36	354.679	2.41026e-09
py07201	26.9442	2.34368	9.59007	18.7341	9.61564	8.40126	0.00311633
py07212	113.148	31.3246	30.2641	11.4382	20.8928	24.7881	4.87718e-06
py07213	100.745	14.2712	8.7314	17.9995	14.0078	18.7323	1.10978e-29
py07218	24.9225	49.7039	8.2642	3.52383	8.47635	1.88	2.94781e-06
py07233	141.526	70.9819	61.8511	58.2479	73.858	61.2632	0.00287588
py07236	45.3081	12.0142	11.1862	11.9327	10.9613	9.01681	6.29293e-13
py07255	35.4433	4.11039	6.05937	63.2194	18.3314	42.6466	4.94035e-12
py07257	56.5594	6.99436	12.3766	27.1275	26.5254	11.3271	1.68383e-06
py07261	285.778	43.2327	69.3223	235.706	158.51	106.399	8.35009e-13
py07262	271.534	185.846	109.172	105.099	134.34	127.257	0.00072634
py07266	42.9994	8.40879	12.4853	13.2164	12.3027	7.2633	8.1424e-06
py07268	746.351	70.7397	43.5137	25.5462	113.305	11.9689	2.4224e-39
py07277	285.179	136.118	91.0396	71.4572	96.4285	143.565	1.98298e-09
py07293	195.94	51.1344	44.1213	79.6226	103.108	286.41	1.34786e-16
py07294	1114.21	181.557	139.398	134.094	122.621	124.025	1.49719e-31
py07295	21.1174	0.513867	10.3083	14.9586	9.73734	5.06921	0.083124
py07302	583.446	215.152	58.8693	37.3704	55.536	27.5638	4.43135e-27
py07310	921.306	64.8925	93.459	113.653	84.5157	54.1398	1.61074e-19
py07312	87.4433	48.4283	39.9297	37.846	37.624	30.1608	1.00022e-06
py07315	29.3726	1.37747	10.8061	26.7313	34.7504	10.5053	0.000320365
py07320	8.84999	1.56362	2.76512	4.73808	2.42429	1.14327	0.00318194
py07323	332.284	28.0682	25.0187	75.2376	52.8547	28.0972	7.2787e-19
py07332	106.971	81.0878	41.9808	37.4157	49.0287	89.3326	1.21088e-07
py07342	16.077	1.33124	1.4589	17.2688	8.84453	10.1409	3.24686e-30
py07349	37.44	13.6552	5.40562	14.1027	16.5548	46.8728	7.3475e-10
py07350	90.5674	25.1398	30.5205	53.5569	49.4845	60.0609	5.63801e-05
py07370	200.078	93.5584	94.2808	54.2245	61.071	61.5526	4.06629e-06
py07372	96.4381	55.903	45.6469	280.562	223.453	268.368	7.97822e-05
py07373	19.4543	2.9572	4.147	10.3398	5.3656	14.1395	1.59226e-14
py07380	0.228367	0.0542936	0.00821429	0	0.00908365	196.79	0.050338
py07384	158.819	27.8531	39.2702	574.883	811.01	516.651	1.58241e-05
py07386	90.5155	134.681	32.3714	34.9137	37.1091	66.9576	1.88858e-07
py07387	34.827	8.95697	6.79093	12.0971	11.6402	15.2695	8.95829e-12
py07389	1227.23	236.166	178.54	123.301	112.578	1114.87	8.49636e-24
py07390	18.8149	2.12979	2.52498	1.51986	9.40501	21.5839	2.97265e-18
py07391	63.6509	15.1063	10.9697	7.75622	13.4227	15.0359	1.59396e-20
py07392	119.646	8.10595	12.2461	14.2583	14.6776	10.1784	3.85989e-14
py07393	183.31	24.9595	16.7204	18.5982	18.0972	41.3534	6.38296e-20
py07400	1094.1	158.32	210.442	208.079	201.811	96.8923	1.35305e-16
py07401	140.751	5.44735	8.07167	107.302	46.5229	70.9376	4.19373e-21
py07402	41.3461	8.51833	9.31536	20.3047	12.1483	26.229	1.13904e-14
py07417	71.1435	24.5684	17.6708	12.9891	20.7169	21.99	8.06478e-07
py07418	119.333	14.8252	9.89237	6.58191	30.1369	8.06775	2.0148e-16
py07420	2.12514	0.305978	0.839485	0.915156	1.17552	275.485	0.0139619
py07429	25.3684	5.14624	4.03439	8.88701	27.8541	4.2558	6.49459e-10
py07431	79.0401	26.7809	39.1491	57.1275	64.8482	149.3	0.0377029
py07433	0.622705	0	0.103682	0.0738945	0.374536	5.31448	0.218178
py07436	1.24317	0.0673292	0.0609058	0.0488678	0.0980116	7.36531	4.75002e-06
py07444	1.94245	0.184512	0.567927	1.32776	123.718	0.0843428	0.0148602
py07445	11.2279	1.43415	1.88883	3.68367	264.683	0.382484	8.52413e-08
py07448	39.692	0.389539	1.78056	0.738223	9.33481	0.170726	4.70434e-38
py07449	476.781	118.583	125.187	186.602	155.276	49.9686	7.81938e-08
py07450	1855.88	1138.92	92.6268	164.412	536.464	40.5702	2.76512e-67
py07452	66.082	48.9175	27.8301	33.5903	40.5941	53.0257	0.000119974
py07455	166.06	13.6867	8.63671	10.0735	12.243	5.86372	2.89153e-27
py07456	44.055	36.6699	19.5992	21.3699	20.4217	17.7824	0.00129913
py07457	31.5131	28.5285	13.1472	13.1358	11.8347	12.4027	5.48745e-05
py07468	60.6671	12.6031	10.4424	27.2456	41.9824	34.0647	8.2131e-13
py07490	15.9921	0.626838	0.138093	0.41072	0.338604	1.0634	9.48506e-24
py07494	0.765032	0.403702	0.197962	0.31282	0.198604	22.9701	0.0167675
py07503	71.1437	8.19796	34.1401	78.1683	46.1324	64.6533	0.021945
py07507	134.518	108.153	50.0767	49.716	53.1062	92.1258	2.76645e-08
py07511	151.975	39.7364	57.1459	145.579	92.9725	120.491	0.00720996
py07536	174.707	54.5946	63.6681	50.762	66.0286	46.5146	4.89548e-08
py07537	63.2941	11.3585	22.0522	31.3548	30.0011	14.6728	1.96608e-05
py07539	37.4718	6.37706	11.6026	10.0123	17.4197	4.1129	1.12582e-11
py07541	116.821	11.5291	33.2448	89.1237	70.4039	24.5893	4.40717e-05
py07553	322.175	114.166	23.1172	20.6812	38.2815	22.5742	3.94317e-24
py07569	1020.52	184.219	148.315	123.448	203.277	84.6997	1.58833e-16
py07571	26.7735	10.2466	11.7853	5.17102	4.34873	7.07361	0.000208036
py07576	43.8969	5.3217	16.0234	86.1255	47.9363	32.9319	0.00673379
py07584	272.21	76.3668	59.8226	87.6648	90.0774	34.0549	1.18524e-07
py07592	391.052	28.7624	63.7714	287.892	102.236	64.3746	1.76413e-07
py07598	57.0632	25.7129	6.57814	31.8826	22.5308	37.8985	6.99954e-33
py07600	50.8301	12.3765	18.7805	42.5253	28.8479	35.535	6.68159e-09
py07601	15.7423	9.07736	7.80325	8.20422	9.98455	13.7441	0.000949729
py07609	161.058	123.925	42.5092	28.26	54.1186	34.9959	2.02324e-12
py07615	50.6021	6.48581	22.3467	29.0205	32.5354	12.0157	0.0105137
py07629	77.6158	4.56595	24.8711	45.723	31.3527	29.0202	0.000611022
py07630	170.347	6.50935	9.86008	62.3751	32.8052	38.9452	1.1701e-38
py07631	129.661	30.0123	18.8702	23.6292	31.6624	19.2851	5.01513e-18
py07644	0.681685	0.0798566	0.122705	0.420666	0.240127	6.69317	0.0939606
py07648	0.631077	0.0236669	0.174861	0.115459	0.0785435	336.621	0.0685378
py07649	293.523	11.0295	5.71044	8.60822	13.7877	27.0736	2.40901e-45
py07655	168.446	22.5417	17.3979	61.2683	34.7508	39.3384	1.14891e-20
py07657	1191.95	187.763	108.595	149.425	223.813	175.115	1.03499e-31
py07660	1052.95	73.1788	48.9489	460.858	248.037	112.261	2.06183e-34
py07664	9.65239	2.6178	4.46083	8.93032	5.97434	4.11554	0.0215562
py07668	21.3295	1.55042	10.2923	100.543	159.813	57.0744	0.00122369
py07669	637.185	71.9042	35.8363	216.085	163.728	122.028	1.27644e-32
py07678	1010.83	34.1828	54.945	50.3819	66.5229	37.5675	1.90557e-30
py07680	54.515	23.4761	26.7966	32.5278	25.4663	22.1852	0.0017913
py07681	122.045	61.3102	45.8062	86.3401	69.7381	55.39	1.20815e-05
py07682	77.812	3.96528	12.5515	24.2678	21.6575	14.6326	5.77951e-11
py07692	95.1195	33.9341	14.1565	8.20967	20.1286	7.01566	3.15622e-21
py07708	207.023	65.2002	24.3839	8.77628	22.4881	36.5454	7.14351e-32
py07732	25.9028	28.9906	11.9958	16.892	16.5845	11.4153	2.15001e-05
py07739	17.2422	2.8185	4.12483	5.97327	4.79195	4.17101	3.06205e-10
py07741	32.0802	4.33313	11.6171	10.2054	12.7347	6.16583	0.000253794
py07742	643.117	60.6911	54.4345	34.0924	48.1331	26.0831	1.57634e-13
py07743	5.43708	3.45518	2.46208	2.75379	3.0956	155.352	0.0332665
py07746	118.969	16.1016	52.6206	70.7608	63.583	34.6517	0.0077723
py07765	89.6684	6.85435	6.68121	25.1341	19.5474	5.48594	2.81857e-23
py07767	78.0671	10.3288	5.64667	8.08559	13.8871	11.0417	7.63108e-31
py07777	33.5407	16.3392	14.4484	23.7557	22.8672	26.2847	0.00485116
py07790	20.1144	6.31868	4.14134	16.1629	8.76846	3.7588	5.02959e-12
py07817	581.92	275.967	113.807	87.1019	88.7966	38.1266	1.35633e-16
py07818	10.6194	11.2193	5.15116	1.82208	1.86975	1.58826	0.0654312
py07833	314.622	29.7404	6.65196	27.2467	9.52845	3.10022	2.63944e-90
py07836	52.4417	35.1035	13.0658	14.0204	19.1944	27.5824	9.06707e-08
py07843	27.9751	3.18212	1.6662	1.152	2.21416	28.0642	1.77354e-27
py07852	449.423	2.12641	1.38453	173.112	8.79871	255.394	2.54368e-150
py07869	54.1322	31.8205	24.6533	25.3394	25.1845	33.2449	1.70463e-05
py07880	37.6765	20.6285	14.1047	6.87418	26.2806	2.41817	0.000369999
py07884	343.554	238.754	58.0719	46.2805	52.3059	72.8049	8.85005e-10
py07888	15.4541	2.594	2.53723	45.64	7.34418	21.843	6.10034e-18
py07892	152.847	67.4147	75.805	58.2912	53.7496	65.5311	0.0260859
py07894	35.5394	4.58727	8.9588	46.4801	52.4947	180.91	0.163632
py07895	17.0703	5.32896	5.4554	17.1631	11.5138	6.75302	1.28873e-07
py07897	65.3929	0.943381	3.00458	26.5813	9.30581	14.0218	1.45022e-29
py07906	0.320732	0.069005	0.0245157	0.133733	0.0455334	33.7622	0.0261818
py07910	35.6642	8.62998	13.1605	25.2278	27.7878	27.4798	0.000212555
py07915	209.733	55.4742	15.5471	19.4701	74.9825	13.3368	1.8241e-15
py07920	135.437	22.5037	20.191	41.6001	41.9244	286.909	3.69145e-14
py07929	3321.13	733.381	323.529	1576.97	1303.73	1091.92	7.09714e-17
py07931	9.83649	0.191572	0.158621	0.0451965	0.154546	7.04108	9.09621e-08
py07944	6.36917	4.46073	2.62687	2.58927	3.57948	3.30524	0.000270968
py07947	47.4802	24.3449	21.3449	25.1125	21.6255	21.0092	0.0306614
py07949	129.72	100.948	56.6387	104.421	119.296	41.6053	5.12295e-06
py07953	657.287	53.6115	57.8584	36.6329	41.3822	19.9295	4.97989e-36
py07958	13.1701	5.67688	0.948189	0.907857	0.828813	0.656065	9.71891e-15
py07959	6277.66	2879.47	950.53	283.451	725.245	608.074	7.09911e-19
py07961	389.465	260.476	96.0078	37.2524	34.4443	17.3016	3.09923e-10
py07969	186.518	42.9614	24.1041	144.811	92.0675	99.0152	1.03706e-37
py07985	398.016	265.763	168.515	107.203	181.575	188.284	4.70015e-06
py07991	68.8116	25.6265	26.108	31.1361	140.628	33.8843	8.09353e-05
py07992	233.833	14.7702	7.79907	7.2877	8.92706	19.2462	2.62439e-40
py08002	111.791	64.8304	34.9479	76.8939	49.0066	65.4252	5.31545e-08
py08004	136.221	29.554	52.0392	59.0658	69.002	35.8768	0.0015926
py08010	76.2962	39.9221	37.197	27.6611	37.8615	40.345	0.00545447
py08013	13.8644	1.08529	4.75036	10.6248	7.33722	7.44358	0.0064959
py08014	8732.15	7144.27	4236.88	5457.88	6436.38	2244.54	0.0117484
py08017	23.6677	1.62943	9.79707	25.917	14.2485	6.96121	0.000101824
py08025	46.7578	15.1591	18.1005	75.0073	61.0578	53.4142	1.23032e-05
py08031	47.9468	16.2562	14.3749	26.6984	26.288	12.244	1.09352e-07
py08032	21.1474	9.21448	6.32668	9.47244	10.3635	6.78051	3.44322e-08
py08049	93.4119	34.6348	39.6611	46.1636	55.6296	32.7056	0.000352837
py08052	322.002	32.6649	24.1562	33.8697	39.1917	28.5502	2.17143e-37
py08053	78.1799	22.7386	27.827	24.9278	29.1871	24.785	5.26288e-09
py08070	34.5696	42.1233	11.6442	11.4361	12.4969	139.865	2.12566e-10
py08078	80.7191	0.957435	0.0951121	0.0275786	0	0.0648379	5.21143e-40
py08081	16.6935	2.46627	5.44483	13.1417	9.72248	6.80022	1.96809e-05
py08082	65.3211	161.319	30.5951	34.1948	74.9383	27.5345	0.00102586
py08088	120.434	10.0598	5.67539	154.196	25.3201	21.694	1.05736e-22
py08090	24.3329	1.26518	3.00997	8.42988	6.16208	4.72382	1.9684e-13
py08094	2.47259	0.570022	0.496217	11.9109	11.8228	21.2858	0.000182012
py08112	2.18275	0.534201	0.670586	1.1102	0.905006	2418.66	0.0188557
py08113	42.8337	11.6835	12.7524	13.1448	11.4281	21981.2	0.000157292
py08114	15.73	9.40051	4.90943	5.74101	5.96223	8.71425	7.57294e-08
py08119	362.96	17.5808	24.3809	18.6341	18.2759	3496.05	3.45368e-15
py08128	188.159	49.4352	51.5306	36.7262	61.0796	78.6193	1.45899e-08
py08133	110.49	115.447	52.0853	36.1818	30.5208	6.47134	4.54896e-05
py08139	21.9488	14.4561	9.00432	6.00476	9.89828	9.46225	1.87595e-05
py08145	52.5712	4.68351	6.31306	4.83996	4.8889	4.58014	8.75012e-11
py08147	28.1483	17.0082	13.9912	16.4228	16.3923	15.4116	0.0010044
py08161	14.0994	0.690895	0.178701	0.300946	0.257953	0.113458	8.07414e-34
py08162	488.52	30.4409	26.966	21.057	25.6773	16.7364	1.05808e-34
py08166	30.9203	1.47087	14.7751	18.841	12.6275	5.12706	0.0277828
py08167	27.4058	4.30562	11.6329	16.5121	11.1228	3.96172	0.00619345
py08170	9.99907	0.147387	3.58534	7.62302	3.9198	3.97842	0.00933873
py08173	49.6894	32.4848	24.3766	11.6112	15.7991	40.8305	0.00979378
py08174	52.0051	32.6912	20.0868	25.4219	27.5662	17.7336	0.000517257
py08176	91.7525	30.0042	33.0313	34.1472	29.7092	42.9183	5.81294e-06
py08182	1923.98	136.891	69.694	71.0723	160.764	43.6785	6.33606e-74
py08206	34.5283	1.27802	0.95911	3.89462	3.29686	27.6851	4.96946e-36
py08208	992.724	53.2366	31.8145	54.4153	40.4513	42.3971	5.75877e-41
py08215	80.8395	20.8264	32.2952	47.4839	36.2499	106.371	0.000627399
py08220	11.6662	2.30568	4.47624	2.82856	2.51424	2.7141	8.75867e-05
py08232	477.985	1084.44	227.034	30.8622	48.6254	39.6071	0.0454371
py08233	21.313	14.1377	7.67306	3.91095	5.47652	4.16961	5.60151e-07
py08234	17.7904	7.25496	4.80289	7.20776	9.19369	12.5691	8.29966e-08
py08235	47.908	22.8984	17.7691	16.2031	18.1807	10.4613	1.29717e-05
py08243	86.8594	108.089	39.375	34.4465	38.4248	61.9364	0.00111167
py08246	4.23222	1.33534	0.878808	0.615725	0.676535	5.39194	4.62943e-10
py08256	674.76	210.736	84.1064	74.8861	139.626	41.58	7.12571e-32
py08265	73.9376	16.1431	10.6098	15.9692	17.3823	26.7447	1.32153e-19
py08274	1.42781	1.22418	0.292009	0.278212	0.410438	5.04218	0.00372616
py08279	14.2103	1.81765	2.23192	2.01384	2.22568	1.66756	4.71188e-16
py08280	66.3576	19.2892	19.8359	30.6701	40.9939	25.4535	2.45759e-05
py08285	114.69	29.048	41.2862	122.787	75.7258	64.8099	4.95406e-05
py08315	86.5501	41.7468	33.073	33.6311	35.4582	30.5295	5.79222e-06
py08316	462.516	72.1568	73.8231	62.112	89.088	64.5059	3.01565e-11
py08329	541.666	82.3658	22.5208	146.375	79.0765	10.4602	9.97583e-20
py08338	68.7658	247.646	24.5084	38.6641	38.0029	103.565	9.31643e-07
py08340	48.7445	25.9825	23.4673	35.4835	57.379	30.4234	0.0128629
py08341	204.365	26.4023	16.0296	8.37294	9.91557	7.58523	1.20767e-31
py08347	35.7649	27.5602	12.1824	18.1587	17.2163	23.8882	3.6445e-06
py08350	34.5373	4.54185	4.90527	147.524	58.2761	37.8975	1.44912e-07
py08351	82.7701	69.0884	36.0494	28.9498	39.4806	60.4506	0.000119452
py08367	21.6975	2.16642	10.3419	50.5974	34.1982	33.9724	0.000248318
py08368	70.0247	12.0143	28.288	71.4499	52.9237	48.6151	5.84162e-05
py08374	33.477	12.5822	14.344	14.2477	13.7871	19.7488	0.000979944
py08375	248.853	16.5298	7.17098	217.592	16.5643	37.2698	2.79904e-60
py08383	19.0513	13.4394	9.08276	10.0412	9.2321	7.12678	0.00140818
py08405	99.324	40.7661	6.66123	19.782	14.5521	10.0695	4.68267e-24
py08419	1727.07	257.39	108.021	400.743	351.818	809.528	1.31286e-20
py08426	3.39526	0.583754	0.530482	0.149319	0.585769	33.4612	4.49219e-05
py08427	59.8184	8.06766	8.92073	14.1976	14.8447	11.3744	5.77178e-28
py08428	4.54136	14.8393	1.96191	1.55741	0.372844	1.80745	0.043494
py08429	265.669	128.567	78.6366	310.224	99.6619	164.193	1.19768e-09
py08436	71.4732	18.8047	23.9745	135.344	326.651	36.9454	0.000343849
py08449	116.162	41.7812	54.196	46.1924	50.0691	36.8263	0.00176279
py08456	1201.06	751.486	228.481	52.9693	116.97	114.941	3.16614e-16
py08460	5.99486	4.09562	1.0904	3.14635	4.26033	0.81207	0.00071578
py08478	15.4528	8.97402	5.53553	6.28127	6.36904	8.0122	2.20086e-05
py08480	1920.63	621.577	246.082	723.468	664.405	443.974	1.20849e-15
py08481	2549.4	293.977	134.783	207.238	217.801	183.808	2.74732e-77
py08498	106.434	45.5257	35.6402	20.041	30.0495	64.1071	8.26956e-06
py08501	61.0408	27.4347	12.0381	11.3681	17.089	14.1408	1.01827e-09
py08502	191.301	128.756	42.3668	54.7048	97.2726	70.9683	1.90875e-22
py08505	4.53143	9.20545	1.01081	2.55195	0.995967	0.361032	1.14685e-07
py08506	17.7754	1.08399	0.648134	0.525708	0.87638	2.10197	3.08886e-32
py08512	97.1547	36.3353	19.3153	12.7262	17.993	19.5459	8.96028e-14
py08514	412.855	170.883	71.1054	19.5894	81.8098	14.8403	3.1833e-14
py08522	178.112	2.56062	0.174176	1.09924	0.363716	0.0388384	1.39543e-95
py08528	30.2846	29.989	14.9054	9.92032	17.5828	407.9	0.000688479
py08534	14.6711	1.56912	3.89359	5.89247	5.19307	7.77057	9.59242e-05
py08538	450.332	259.691	121.064	67.8643	126.411	44.3213	1.06451e-08
py08544	182.011	53.5061	85.8129	151.266	115.348	88.3972	0.0214187
py08551	7.57899	4.79847	2.65341	1.94968	3.27045	35.6331	0.0149008
py08552	37.2721	9.92578	9.14076	39.8061	25.4225	28.51	8.48859e-11
py08554	31.5887	11.2944	14.3954	20.9113	16.8852	13.8691	0.000162013
py08574	29.6886	1.07548	3.4702	5.80573	4.81323	3.15158	1.03297e-09
py08576	136.85	123.221	58.8238	38.0724	54.5185	37.5346	0.000222759
py08579	217.69	130.794	49.4516	76.7634	75.0808	122.117	1.15883e-12
py08584	32.4521	2.08259	5.42839	2.92498	3.05915	4.31131	4.26753e-10
py08585	45.7757	18.124	11.9636	12.7131	14.2289	9.95949	5.86594e-08
py08602	135.044	64.102	56.7018	70.2785	74.9837	107.092	3.05504e-06
py08617	521.703	54.2097	16.8427	37.5221	26.7937	57.0333	2.16097e-42
py08618	412.447	35.0508	58.1606	103.329	116.766	88.6648	2.02682e-21
py08623	342.087	310.93	103.771	99.6318	148.528	92.2429	2.14661e-06
py08635	74.5405	40.0175	16.5809	22.5595	25.4782	13.7306	8.35716e-09
py08638	14.1387	3.42336	3.41371	10.7698	9.85428	12.2319	3.33437e-10
py08640	6.2362	4.72491	2.83583	1.81404	2.56572	2.36365	0.0484991
py08642	34.9399	39.5364	12.5638	58.2457	29.3464	86.8607	2.69617e-08
py08645	39.8592	10.2982	12.4601	11.9976	17.367	64.1364	3.91375e-06
py08646	0.693643	0.0844302	0.065064	0.067649	0.126133	215.679	0.174876
py08654	68.6803	39.902	25.8645	42.0149	50.1089	82.8963	8.4863e-05
py08657	258.908	297.346	59.8297	20.9313	37.2442	23.5527	3.65448e-18
py08669	9363.29	1221.87	37.5538	11.4347	4.55687	1.47077	3.77404e-171
py08670	393.267	34.8382	17.8402	19.5543	19.2394	28.6941	1.7244e-32
py08676	7.89715	1.51904	2.67553	2.523	3.56742	1.24234	0.000702374
py08677	8.76672	3.46338	1.89234	5.39715	3.94899	6.61247	9.18319e-09
py08683	11.7273	1.09319	0.793361	39.0128	3.1093	8.05311	5.11885e-38
py08684	73.8589	33.8863	25.7343	42.3932	39.1565	30.9289	0.0001847
py08686	113.819	51.1567	52.0657	90.2475	72.3785	41.0714	0.0236383
py08687	12.1733	1.72688	3.91613	9.44525	4.9081	1.62064	2.66583e-05
py08688	20.9656	1.41239	4.44363	3.79567	2.43586	0.728539	5.56277e-13
py08703	66.1036	33.3479	18.8314	29.2551	27.0406	20.4639	1.49047e-06
py08718	25.474	1.41789	0.43411	23.0554	7.32532	9.76583	2.00185e-22
py08729	5.82007	3.98104	2.25332	1.8695	2.45904	1.76502	0.000102704
py08754	267.721	77.48	41.4866	42.4258	51.8369	34.9365	4.35539e-30
py08755	115.971	74.9444	53.0264	33.4927	38.8124	23.7166	1.2139e-05
py08760	261.145	276.001	130.12	120.752	124.474	132.704	0.00122598
py08774	113.954	79.1776	25.9376	8.23747	6.04427	1.82174	1.01871e-10
py08786	911.44	671.357	143.864	25.6592	31.8897	12.7196	4.68165e-18
py08790	158.866	239.55	55.8271	17.2907	48.9003	29.673	0.000487199
py08798	94.8325	68.7324	35.2936	19.0491	16.8962	27.6439	7.37825e-06
py08803	36.2543	3.54487	0.0882063	0	0.102123	0.0759763	7.62675e-09
py08806	116.107	63.9439	37.3656	41.5262	40.5885	39.9385	8.00219e-07
py08807	1781.3	1427.08	701.396	595.111	561.107	1579.55	5.49356e-07
py08815	59.7265	37.7593	27.5926	37.2391	44.2038	65.7644	0.00324846
py08816	588.994	155.007	108.236	50.4254	72.7918	40.9625	1.3998e-20
py08819	8.4137	1.60098	3.96396	7.31667	7.52295	16.2087	0.00325361
py08822	29.6516	4.47146	12.4889	21.3747	14.3562	11.7049	0.00303862
py08826	1761.04	816.273	352.211	202.192	276.202	36.2412	1.91253e-13
py08831	64.2799	7.64385	29.2298	78.7156	44.9913	53.4623	0.000104036
py08856	0.141829	0.0781511	0.0300791	0.0798338	0.0993873	5.56301	0.162925
py08861	32.8278	46.8558	10.1987	6.28252	18.2099	12.8215	9.60044e-05
py08862	3.23139	10.8122	0.484314	0.802995	0.635285	0.459041	8.11222e-05
py08866	202.815	15.1208	28.4551	221.054	113.392	81.593	4.66344e-21
py08869	9.54227	8.15249	3.03696	4.02746	4.37917	4802.08	2.31901e-05
py08875	135.822	10.4945	16.4472	113.228	58.3931	70.8718	3.04209e-09
py08880	16.8258	1.61066	2.8781	5.28689	3.77053	5.09302	3.53495e-19
py08886	1.31152	12.2291	0.0912301	7.13984	1.16574	0.195652	9.31905e-07
py08889	8.39496	1.59453	3.18076	2.82287	2.5844	3.29849	0.000162945
py08896	44.5921	6.6015	11.6874	50.4658	58.8324	33.8402	6.98853e-10
py08897	393.17	81.8468	142.456	101.206	131.65	135.267	0.000147972
py08901	528.356	13.4175	11.7353	14.8531	20.1255	101.853	2.64746e-87
py08917	13.9245	6.4292	4.61026	6.09481	5.83708	4.6513	0.000145218
py08922	706.309	237.956	66.4136	79.3989	37.2215	26.4817	6.62764e-15
py08925	101.919	81.4021	41.1938	42.3096	43.5649	80.484	1.61071e-05
py08927	103.391	4.907	4.34041	9.09499	3.46881	4.00191	1.98601e-28
py08931	81.6112	17.4834	6.63285	6.17088	31.1001	19.7043	1.54893e-27
py08957	16.3465	13.6306	5.79446	10.6957	6.82825	6.98177	8.8249e-07
py08959	35.4325	3.15862	11.3686	33.3723	25.8468	34.5535	2.59537e-10
py08964	167.889	13.5751	13.5889	162.018	67.479	92.0244	5.14249e-23
py08975	115.874	188.302	27.5229	27.282	39.7632	66.3071	6.5046e-14
py08987	67.1067	21.3504	19.8885	27.8206	19.4255	36.1869	1.67493e-07
py08997	30.4155	13.4063	12.266	20.4581	18.3657	23.2169	4.87107e-06
py09004	338.052	2.68052	7.60915	8.77042	8.03101	3.2254	6.35786e-130
py09005	269.195	42.7478	17.2871	9.15702	14.3077	50.1385	1.52957e-48
py09016	355.728	15.9319	9.78018	10.8682	7.74497	8.25982	5.94122e-19
py09017	732.48	649.163	357.604	324.472	957.505	47.4182	0.0150487
py09029	114.528	2.53903	21.0717	1.28115	49.0843	1.454	0.0626795
py09030	152.684	5.49951	12.5333	26.0221	13.0968	14.3861	8.02976e-11
py09054	366.905	137.16	127.11	284.296	213.466	229.85	0.00017231
py09055	60.9232	6.53211	9.99968	29.9229	18.4341	20.6662	6.37929e-12
py09069	30.1584	3.83679	6.85081	6.37664	7.35429	9.5863	6.08121e-11
py09073	31.216	1.38306	7.32697	11.7222	9.44506	8.3704	4.41768e-05
py09085	64.9286	24.0012	10.7191	34.6204	28.9721	19.4957	1.25542e-19
py09097	682.953	50.8639	89.7068	164.774	153.514	91.5705	2.00316e-17
py09105	3113.82	589.869	513.701	513.301	686.328	351.159	1.06965e-16
py09106	66.6386	8.59317	10.7633	7.04047	14.8324	4.58817	2.8354e-08
py09117	35.4469	7.76196	5.50573	11.8884	12.6787	40.3672	9.26745e-10
py09118	383.632	321.087	131.002	44.0515	56.1291	59.4076	0.000194937
py09119	355.318	153.492	27.3759	7.65136	8.294	8.71882	1.9435e-40
py09124	10.8127	1.01277	3.89449	6.98664	5.77546	3.59654	0.000532538
py09131	71.1218	30.8493	29.3845	114.792	104.937	64.4617	0.00014255
py09144	85.4408	69.9417	27.5676	29.7654	41.5259	41.7822	5.35558e-10
py09145	56.4002	6.10231	4.58459	13.0699	10.3724	81.0111	2.93207e-11
py09155	5.88058	1.55586	0.372849	0.494903	0.706083	0.524331	1.76814e-20
py09166	547.423	773.415	124.697	114.396	101.573	25.96	4.62437e-20
py09172	14.2348	32.3354	6.18636	6.35456	7.7879	5.90846	3.0107e-05
py09175	44.6023	6.64704	14.2258	30.0766	23.2707	12.8223	4.02084e-05
py09190	3.65801	0.961656	1.79362	2.84187	2.33411	7.08603	0.00151294
py09192	5.68632	3.46035	2.58551	3.55783	1.95372	228.717	0.119481
py09193	197.711	50.4597	76.5157	232.565	188.145	181.948	0.000616874
py09209	99.6901	21.8055	12.7005	17.7341	19.2732	23.0386	1.4822e-22
py09231	17.9063	15.3773	5.46615	4.91956	17.3571	3.07757	4.38705e-08
py09238	763.571	391.277	155.263	296.549	260.719	218.629	5.07179e-14
py09243	61.3799	3.67861	14.9108	67.4831	61.9351	21.4235	2.2104e-06
py09258	10.8585	4.27774	4.85508	1.13781	2.80498	3.25164	0.000845374
py09263	20.1692	5.74468	7.5735	19.4257	16.6857	15.1862	0.0011604
py09264	25.6001	15.2625	9.18848	14.7578	13.6687	29.7743	4.72881e-05
py09266	69.1357	20.7626	12.4253	21.6024	20.4934	10.9327	3.22655e-15
py09270	48.2034	9.845	9.78078	7.05192	23.6237	7.27508	4.88303e-19
py09280	401.207	58.3067	33.6301	21.2781	36.4795	44.5449	2.0825e-32
py09283	137.459	33.4969	52.6355	85.5088	55.5234	83.6887	2.25113e-06
py09284	333.056	11.1721	28.8378	35.4638	26.1973	16.504	7.78132e-22
py09286	34.5116	2.62156	14.2848	48.8358	24.4013	22.2342	0.00450507
py09293	786.934	124.727	63.4549	325.211	195.856	198.283	7.55991e-20
py09294	1521.7	629.222	151.005	163.476	242.316	119.411	1.60253e-28
py09296	13.0772	11.7651	6.17362	4.90131	5.90129	15.1501	0.0115129
py09303	966.83	186.32	86.8315	111.875	96.4111	30.5354	8.57035e-30
py09304	46.285	27.7783	18.5694	27.6766	23.3729	19.948	5.86071e-08
py09305	11.0326	4.54994	3.47477	3.61623	4.80395	2.9926	0.000206077
py09306	63.4963	10.2796	13.8494	14.1386	17.6361	22.1334	4.28869e-07
py09309	40.8933	1.145	5.47622	7.77702	8.60241	2.7005	5.70952e-12
py09313	211.464	55.2793	34.8253	22.3748	44.4198	50.0754	1.96643e-15
py09317	35.2212	1.86811	1.77159	1.51793	3.91814	0.234668	7.91809e-41
py09324	131.066	10.5141	5.40757	24.8938	18.5889	13.1732	1.30494e-33
py09330	466.572	168.588	87.8257	152.898	131.711	880.979	4.78937e-19
py09355	48.638	4.005	6.88921	17.5161	11.2479	12.6025	1.09475e-10
py09364	14.1273	3.67	2.73093	3.51752	3.85774	4.21844	3.75207e-08
py09367	92.3223	69.1141	36.6027	23.9281	28.2055	15.7176	2.6459e-06
py09368	32.3243	29.6739	14.3965	12.7668	14.8039	13.4762	0.00448611
py09372	19.8477	10.3634	8.81057	8.75082	9.16183	9.74302	0.000777654
py09373	412.159	147.705	39.2649	9.00414	11.2288	50.2603	6.22622e-25
py09375	22.3443	1.50457	4.95576	10.6577	2.55047	14.4942	0.000497664
py09381	169.924	4.63309	36.0316	122.297	61.6057	86.2325	4.0161e-06
py09383	51.3486	40.3893	19.4842	16.4788	15.3723	23.7226	3.65414e-06
py09395	364.613	59.7037	30.6039	18.7415	31.8091	39.3484	2.1027e-17
py09402	305.289	79.3016	38.5058	29.8992	42.2767	70.4415	7.39601e-23
py09404	117.083	11.8986	46.8551	69.3003	65.5851	180.132	0.00154963
py09406	174.499	18.2322	13.3071	14.241	15.1195	19.9572	1.61074e-19
py09414	81.8003	10.6858	6.83173	6.38648	6.08708	6.8437	2.49735e-23
py09423	35.0335	6.26587	7.0199	19.28	12.5021	8.74111	1.94304e-10
py09424	49.9572	12.3219	9.8144	23.5322	17.5846	12.4003	3.96068e-09
py09432	162.094	3.64804	5.52626	95.7315	21.3797	96.0088	1.37129e-44
py09442	433.051	202.366	95.1854	312.401	291.608	432.975	3.20546e-13
py09449	100.063	57.363	24.8265	17.1102	14.4669	20.1141	4.60045e-13
py09458	165.309	130.732	36.5637	8.22775	18.5229	17.5702	7.99955e-13
py09461	24.8517	9.40436	7.01393	13.0742	12.7137	30.4422	6.54453e-07
py09478	52.1154	5.91826	4.61472	12.6788	16.5553	3.29371	4.02696e-12
py09479	13.0521	45.1585	2.98242	2.40579	2.9094	1.53097	1.86656e-05
py09507	32.6645	26.656	12.8051	6.21311	8.00485	19.8045	0.00010139
py09508	89.4209	35.9631	23.38	10.1636	10.8735	42.5202	1.63751e-10
py09513	38.865	4.50562	18.2449	26.9794	44.821	15.5807	0.0133808
py09516	417.126	114.877	138.578	144.949	252.689	466.351	7.5599e-09
py09525	3754.72	508.539	47.3155	811.252	412.916	371.349	2.73884e-32
py09526	118.848	10.6346	8.80478	16.5844	19.383	36.4496	6.7548e-41
py09527	69.6902	46.1196	25.3817	28.15	29.3615	92.6738	1.91393e-08
py09530	30.7768	6.18953	12.5594	55.8416	24.7163	48.2311	0.000370474
py09538	83.2923	35.6774	35.7479	83.068	60.4204	63.3565	7.38536e-05
py09552	35.9541	3.41847	6.20267	10.4623	7.8231	12.6474	3.20721e-17
py09558	135.017	126.833	46.1107	27.4165	39.7669	78.9577	2.3011e-08
py09561	60.8015	35.1325	16.1372	23.3096	28.7825	12.3757	1.26863e-05
py09569	121.704	37.9558	22.8443	16.9928	52.9258	6.042	2.65961e-18
py09576	327.636	145.658	88.9206	84.8289	97.1067	137.776	9.99318e-14
py09577	474.265	141.872	66.1433	133.838	134.864	103.75	3.28551e-12
py09579	109.501	75.3539	34.1591	31.9752	38.1391	133.044	1.17192e-10
py09583	96.4273	4.89181	20.938	87.8352	42.0559	34.8106	2.53973e-06
py09594	53.5301	10.4441	7.73665	7.58995	10.0481	3.38024	1.75896e-14
py09598	6.61953	1.50683	2.59182	3.76804	2.34915	4.37576	0.000371099
py09600	56.354	93.0392	20.0281	19.6985	33.662	32.574	0.000253211
py09601	97.1646	19.4571	26.0595	56.5483	37.4948	40.2359	1.43506e-06
py09604	11.2667	0.845073	2.56185	9.80905	7.2528	6.30943	1.92501e-11
py09610	32.8329	18.4567	11.1681	17.3808	29.0447	215.353	1.28211e-10
py09620	231.028	8.82539	9.58303	168.124	57.2456	104.62	1.37031e-23
py09621	647.598	101.937	144.209	433.83	360.853	244.813	1.48432e-06
py09622	83.462	79.0984	40.4917	53.4455	47.2162	83.394	0.000100198
py09640	84.2685	60.5512	39.8914	9.46807	16.1635	13.0034	0.00436769
py09641	21.9892	8.14217	10.3029	17.5278	15.6057	10.5286	0.0019146
py09642	14.1614	5.1862	6.52525	6.2977	7.76433	3.45534	0.00108913
py09645	35.0702	11.8954	13.7929	42.4852	30.702	33.1339	2.04924e-07
py09652	29.6119	24.4535	10.5703	8.91189	28.6406	16.9993	1.31498e-05
py09657	340.834	92.3882	63.4491	55.502	65.0334	240.357	2.26779e-12
py09658	116.87	30.0187	12.7183	8.84955	10.4763	12.2537	8.72456e-29
py09659	1180.68	225.53	242.787	581.033	490.996	426.265	4.44114e-08
py09661	96.287	4.1713	19.3699	31.6987	23.4174	9.18933	1.19343e-05
py09665	199.091	37.7693	38.7125	57.226	50.8881	42.5102	6.25599e-22
py09670	256.064	311.605	25.8877	71.9462	28.6732	31.9656	2.96126e-30
py09684	269.409	42.5403	43.9353	37.9164	31.7929	42.5026	5.88245e-08
py09687	474.082	513.682	136.441	137.253	147.918	106.071	3.51283e-07
py09694	38.4697	3.88769	13.268	40.8372	12.9424	20.0168	2.27336e-05
py09702	46.6946	29.6722	4.44804	4.52469	3.56626	1.5559	2.17749e-18
py09710	25.805	17.5776	4.87954	5.62614	6.16557	3.10233	1.05127e-14
py09718	424.214	41.3383	51.2407	41.6757	53.0531	206.578	1.25136e-27
py09726	94.0008	8.42375	13.721	38.7706	38.8814	20.7419	3.76996e-30
py09740	30.8339	33.9963	14.7042	12.1946	17.6336	44.2477	0.000296883
py09741	171.337	8.15643	5.67198	80.1045	22.355	61.6068	1.61836e-23
py09744	73.8967	0.680432	1.54956	2.39752	1.51354	0.608821	7.3514e-49
py09752	27.3859	5.17654	8.72583	7.39994	6.88077	3.80152	0.0002307
py09766	376.124	3.58025	1.70827	9.97464	1.25199	26.1033	2.01657e-73
py09777	171.862	49.1808	81.6518	130.576	105.794	122.505	0.00087364
py09784	32.7758	12.041	1.4066	42.7567	7.17379	25.7734	2.23683e-24
py09789	16.0148	3.69149	4.72677	26.2369	15.1692	14.7811	6.14468e-12
py09797	79.633	15.1488	24.3827	66.4785	57.5279	81.7373	5.79222e-06
py09822	916.202	43.5601	22.8284	27.9474	34.7622	93.8901	5.82746e-65
py09825	116.448	12.9374	17.2552	10.5222	10.5329	18.56	1.16249e-30
py09827	254.35	40.3525	14.1606	17.1792	19.5242	52.4694	3.78124e-41
py09838	9.30059	1.54187	2.92342	4.51354	2.62054	4.21096	0.000137859
py09839	50.7518	17.4127	12.1243	20.2803	22.3205	19.7425	4.032e-08
py09840	182.008	42.5131	51.8167	42.9105	29.9298	354.418	3.52416e-06
py09850	335.299	58.6339	44.0212	49.1043	40.4015	44.9588	7.90781e-17
py09861	425.61	493.964	59.1322	22.3842	28.911	146.904	6.01653e-25
py09873	265.313	46.4202	108.231	182.675	153.502	198.707	0.0054239
py09874	46.9115	9.78479	10.8181	42.7418	35.0192	29.8244	1.2118e-08
py09889	569.595	238.531	140.13	302.987	282.647	208.391	1.06595e-06
py09901	25.0047	2.4477	9.50986	14.9377	12.0538	12.6433	0.00216784
py09904	7589.72	170.056	111.257	143.282	116.703	42.9616	2.83579e-78
py09905	5.26099	2.57441	1.98984	1.45432	1.66661	0.888713	8.92248e-05
py09908	24.1201	15.7349	12.0267	14.3776	16.5632	27.8174	0.00103089
py09915	1531.74	165.722	53.5483	509.566	338.1	256.186	1.04806e-31
py09921	44.1234	16.3338	11.6278	11.4727	14.2274	15.1107	4.05666e-12
py09925	18.2638	9.30912	5.4068	11.7637	15.7945	26.7604	1.70327e-06
py09931	583.791	345.231	211.686	170.847	243.316	174.073	0.000228185
py09932	123.029	1.78329	13.7556	84.3132	33.4754	29.4751	3.59901e-11
py09942	45.5951	5.73777	7.78705	25.7526	17.729	18.4707	1.06178e-13
py09943	326.977	50.3305	62.2267	242.087	161.85	84.0253	1.04096e-12
py09959	48.9216	19.7842	11.6736	5.56077	5.57403	1.60031	3.15954e-08
py09970	91.5156	5.21444	8.33846	12.9144	12.1215	12.015	2.62153e-18
py09971	56.2889	1.74025	5.27892	6.91376	5.58529	3.49089	4.89147e-09
py09976	17.6862	5.4411	6.74977	4.66304	4.03911	13.7591	0.0245853
py09984	1151.92	310.31	36.2244	116.088	150.82	4043.24	4.24503e-40
py09995	22.3919	10.6786	6.0509	8.19512	13.1278	8.90006	2.01085e-05
py09996	10.1883	6.29442	4.153	2.22308	3.60988	99.5295	0.00105727
py09998	6.2204	0.814123	0.285689	0.35003	0.252514	117.345	3.39462e-16
py09999	63.9898	31.6109	23.9526	13.1471	20.8035	30.912	2.88696e-08
py10002	28.6932	3.52711	8.68676	32.2101	15.3696	130.339	9.40722e-12
py10016	320.303	40.6774	27.781	49.8475	55.9177	38.5643	9.09379e-39
py10018	755.662	29.2107	55.2695	47.307	48.7188	14.4446	5.62108e-19
py10019	54.0358	6.00802	17.152	36.7106	21.0022	16.8197	1.05031e-05
py10024	3.75543	0.677829	1.17886	0.726162	0.649073	9.32444	0.0721435
py10028	142.184	77.2883	46.7044	19.0778	27.4547	30.6398	3.014e-06
py10031	90.5112	13.1339	9.77735	9.62077	15.5161	5.10742	2.27288e-22
py10032	10.0561	4.26868	3.14857	1.96526	3.24751	1.07268	0.000105103
py10033	141.374	56.9876	66.609	29.2503	23.9723	7.35938	0.00151726
py10034	131.72	77.3144	34.7601	12.6794	12.9138	7.0169	1.68427e-08
py10036	12.9183	1.59851	3.74379	13.7982	6.76864	5.03841	0.00337569
py10038	16.3532	4.42664	4.57279	5.51481	5.75076	4.46294	3.53273e-06
py10039	3546.72	1200.4	306.107	314.5	393.608	608.043	4.46056e-41
py10044	21.6285	17.9318	4.38793	6.1757	7.67577	6.71273	2.87012e-10
py10045	29.9331	4.36114	1.29322	1.20849	0.90743	39.4201	1.26855e-30
py10050	44.935	18.3949	16.8821	13.6611	22.5607	16.9155	0.00258241
py10051	10.1228	1.39039	3.01784	22.5536	11.3394	13.9181	6.19507e-05
py10058	83.1936	45.7149	40.3421	24.617	35.4746	179.662	0.000672591
py10059	10.6206	0.719143	3.60405	34.1897	9.78236	4.53246	0.000481631
py10064	770.826	91.1801	78.9608	396.366	237.193	288.985	3.83729e-14
py10065	486.663	73.284	31.0468	37.8182	50.016	105.048	1.98129e-42
py10067	58.3015	20.8712	24.0696	25.6469	34.8119	26.362	4.88429e-06
py10068	24.6123	3.8242	9.16288	42.8703	21.2085	27.8488	2.862e-06
py10069	1181.31	620.745	170.844	64.0093	139.256	207.413	2.13527e-28
py10072	85.1181	47.6457	19.5945	22.4299	35.3284	24.2037	1.07666e-08
py10081	244.472	187.306	106.014	107.55	105.122	147.777	0.000204929
py10089	304.308	94.8514	74.8106	69.4941	71.4628	29.9797	1.54731e-14
py10090	13.1761	4.24174	5.98778	7.23924	8.85722	8.95305	0.00850425
py10098	46.0414	28.7667	20.7961	26.3986	25.4	13.6412	0.00222577
py10100	221.622	106.123	69.6655	75.2274	70.9002	177.172	1.20707e-05
py10101	257.279	11.1834	12.1549	245.342	261.572	42.4866	2.04423e-36
py10104	133.005	66.7685	57.3189	35.0094	50.4759	47.2732	1.26758e-05
py10112	91.1416	6.6112	31.5843	83.8445	66.0783	21.773	0.00226904
py10119	158.374	6.25446	8.60445	43.8313	19.4319	7.39641	2.75048e-32
py10124	19.507	0.556522	0.92155	12.0794	1.5599	6.12133	3.52844e-38
py10138	1489.93	520.193	472.156	492.675	530.717	983.55	1.17611e-11
py10139	105.699	25.3221	28.0746	43.5358	37.5341	44.1443	7.98331e-07
py10143	29.3434	6.33281	10.7629	19.1287	11.1707	14.02	9.3448e-06
py10157	14.9788	3.15348	2.10807	2.30288	3.03774	14.6817	5.09095e-05
py10164	236.992	194.376	85.2547	39.2229	74.8126	74.9164	2.2367e-09
py10169	11.4404	2.90462	1.94153	13.5818	5.85464	13.0564	6.50667e-19
py10176	39.3091	39.0946	14.2921	9.14592	30.5046	39.0944	0.000663541
py10180	72.5754	52.0334	31.3621	23.6007	28.2935	42.4954	0.000110717
py10187	7.46319	14.2896	2.18311	9.71584	4.47033	2.07891	1.0456e-06
py10189	391.45	105.551	130.303	168.705	163.682	90.9068	7.60469e-05
py10190	13.8634	2.77948	2.28957	4.37202	2.86571	4.27549	8.20524e-06
py10191	183.508	57.5561	52.8581	40.8877	44.3824	49.8208	1.47383e-06
py10205	123.4	10.2623	35.5194	51.9436	43.2847	28.605	0.000312701
py10208	241.439	19.5532	23.4667	32.4166	41.7677	58.6408	1.85811e-21
py10218	0.188513	0.0395936	0.0127335	0.056191	0.0509242	19.7772	0.155646
py10219	164.411	13.4065	35.3003	292.421	180.698	108.047	5.39252e-09
py10247	18.7775	5.87648	7.07199	9.1091	9.96992	9.51456	4.30053e-05
py10250	44.6088	26.9786	4.02394	5.04525	3.75056	2.026	8.56643e-16
py10264	526.626	14.1892	15.9589	25.0498	53.1065	103.725	4.28824e-36
py10265	226.076	13.808	2.09172	3.09225	6.42956	4.67546	2.74537e-52
py10279	18.1917	2.67014	2.65753	4.03842	8.13813	3.78597	3.20725e-18
py10280	249.892	19.0448	11.6177	8.98214	6.72447	7.30518	2.05623e-36
py10292	100.615	27.7989	21.6857	53.2133	48.2123	33.5231	5.75485e-13
py10298	365.473	440.333	150.717	249.719	292.713	559.21	0.0012041
py10313	3.4742	2.14623	0.720703	0.314762	1.3987	10.7309	0.000126069
py10318	390.994	127.872	87.082	107.096	91.2945	181.082	7.53434e-08
py10326	26.477	0.76389	0.338664	24.031	2.37839	7.91351	5.97537e-51
py10327	138.263	59.0863	62.1729	160.429	99.3949	213.678	0.000237887
py10329	59.3588	0.577755	0.269769	129.407	7.1463	41.0287	1.15689e-60
py10331	18.8313	3.15604	3.25162	7.28672	9.118	5.42573	2.71693e-10
py10341	237.659	30.3019	26.902	37.9065	36.8535	36.732	5.87666e-13
py10351	146.394	53.074	16.683	89.6144	70.5976	12.396	1.26112e-17
py10352	4.13183	0.0397821	0.195966	0.170471	0.202039	15.1307	2.97479e-12
py10356	355.595	115.471	63.8192	241.494	136.231	194.833	3.35562e-12
py10359	98.2293	0.568407	0.0858246	0.081111	0.564803	0.0976168	2.13527e-82
py10367	609.151	1013.91	281.344	165.619	312.855	95.9614	0.000380765
py10380	21.4282	8.52963	6.80569	10.4917	17.8864	16.6959	7.50294e-05
py10381	8.26217	0.539717	3.84757	5.49502	6.98494	6.45741	0.00524976
py10382	205.579	52.724	32.8669	65.6153	50.385	42.6385	2.7652e-09
py10390	51.1111	29.943	25.5395	42.2395	92.0436	78.591	0.000424154
py10402	42.53	15.1827	10.1161	4.70594	5.29103	22.5391	1.83502e-06
py10418	196.859	38.9539	44.6648	77.1433	70.032	55.2295	4.07987e-08
py10420	9.32455	2.44809	1.14215	0.567023	0.850347	0.433922	1.42055e-15
py10421	126.557	33.7599	37.8241	55.7673	52.3786	29.4493	7.97171e-14
py10422	192.76	73.669	51.498	40.1087	38.585	44.9173	9.14715e-13
py10425	521.183	203.949	170.192	189.968	486.753	223.114	4.57231e-05
py10431	27.315	5.56883	4.53206	7.28946	6.76915	4.18482	1.72481e-21
py10438	78.4028	40.2096	25.9315	52.3388	36.7239	51.9431	1.33755e-05
py10440	420.759	104.506	77.5201	122.529	118.04	117.208	5.0595e-12
py10442	319.515	248.789	128.374	143.064	184.372	287.832	0.000727644
py10444	29.1658	7.51959	8.92533	13.9361	11.3196	11.5998	0.0013182
py10446	116.76	90.1687	42.8054	54.9645	60.114	52.9794	2.79168e-07
py10447	62.1315	37.5701	27.6675	57.8986	63.0885	120.791	0.000504771
py10449	48.0949	4.69937	22.5347	29.1801	29.0224	8.58189	0.0626071
py10476	3039.61	446.977	299.4	954.709	652.658	836.71	6.16285e-30
py10490	21.6297	12.216	5.4086	9.88635	8.60175	5.08103	8.94337e-06
py10497	34.8517	3.321	13.6721	28.1581	22.7872	16.617	0.00281152
py10504	49.6679	3.46829	20.0138	174.639	127.8	144.02	0.00509902
py10508	105.505	26.282	23.0223	20.5209	20.3945	21.2284	8.36885e-07
py10510	6.72495	1.50769	0.5515	1.29252	1.1135	1.709	5.09287e-07
py10511	25.3361	1.75546	5.56353	3.78014	2.36199	1.29409	7.58263e-14
py10526	503.57	132.074	71.9275	329.456	254.548	204.579	5.90534e-18
py10533	47.6943	61.9102	10.611	3.16605	0.829212	11.177	0.000666373
py10541	137.235	38.7266	21.4161	12.6987	26.1878	25.0415	4.98354e-20
py10545	71.6932	2.58223	6.41638	41.3115	34.3203	29.526	1.98253e-24
py10547	48.5914	23.1741	13.2127	10.2206	10.9526	24.8101	1.91719e-12
py10559	15.1616	7.0314	5.20397	6.99758	10.5241	11.5793	6.28828e-06
py10571	378.126	5.33106	13.6409	33.2396	49.9044	13.2391	5.89028e-30
py10575	270.522	31.1943	33.2974	62.7146	56.004	52.0885	1.97371e-12
py10576	11.5564	1.57384	4.94266	36.5338	20.4166	20.196	0.00010277
py10581	102.018	79.8937	45.1079	52.8384	103.802	77.714	0.0003466
py10583	20.019	0.623848	0.368646	0.424169	0.615936	0.231821	4.11115e-27
py10585	12429.7	521.866	86.1587	82.9316	66.1502	15.1865	7.13998e-98
py10586	198.737	35.8969	50.286	54.4984	59.6795	2315.83	0.00148399
py10590	60.8138	37.751	14.8436	11.6146	15.1371	116.813	2.7905e-14
py10595	6.71492	4.88369	3.01913	6.45644	6.82229	4.9953	0.000235179
py10615	236.62	35.6791	16.4584	17.6057	26.0818	9.59046	1.2863e-28
py10616	839.937	219.508	150.944	187.235	209.35	226.595	7.48737e-19
py10620	530.717	127.802	72.696	85.2432	84.5471	70.5185	2.11648e-16
py10625	6.1644	9.46297	2.11425	1.2572	2.32756	0.75718	0.00583646
py10629	96.3966	54.6384	31.4839	66.6083	27.4395	39.5513	2.88916e-11
py10639	123.826	87.6002	55.3867	71.2582	60.5844	71.6398	7.68027e-05
py10641	19.3885	2.3443	1.80845	2.10607	1.41521	1.00609	2.22767e-24
py10650	209.077	37.1405	34.1615	27.6518	25.186	27.5519	5.10962e-35
py10651	43.9614	3.26085	21.3666	24.3062	16.6024	12.6103	0.00419874
py10652	101.256	39.9963	29.5414	41.3553	45.2869	64.4479	4.516e-06
py10679	19.7398	4.74528	9.02167	9.72008	9.67409	7.7125	7.34912e-05
py10681	241.29	32.6343	10.8813	21.3607	16.6826	7.95754	3.54412e-27
py10683	118.136	23.9604	26.4884	33.826	28.6834	42.3013	9.7884e-08
py10686	13.5007	8.3003	4.03082	0.565707	0.549039	5.28588	0.00230525
py10692	172.725	137.404	70.6697	28.438	28.5318	26.6332	5.87064e-05
py10697	136.934	102.411	67.1841	68.8834	55.1583	85.0641	9.68123e-05
py10714	42.9787	15.3846	15.4408	17.9217	15.7438	23.0768	4.08624e-07
py10718	26.5166	2.59222	8.26641	18.5037	13.6117	6.61051	2.02238e-07
py10733	246.817	51.4926	91.9698	42.3651	62.5936	17.2804	1.16861e-06
py10744	15.7169	2.82922	6.05446	30.0877	18.3936	10.2394	8.90003e-07
py10745	79.5006	78.2067	29.3584	41.4294	51.5336	60.7207	5.07329e-05
py10746	231.925	35.701	81.1304	159.952	135.43	197.946	1.12346e-05
py10747	145.376	122.933	46.9518	68.4315	62.1732	37.7441	1.95181e-07
py10748	10.1013	0.891354	3.08692	5.81488	2.6556	3.86735	0.000452023
py10750	229.059	89.9572	70.9883	99.6105	120.074	95.8178	2.55232e-10
py10756	90.5972	1.95478	5.28789	39.5402	19.2413	19.7152	2.58433e-24
py10774	109.955	84.1911	49.481	30.7594	47.65	30.7447	2.2159e-06
py10775	65.3971	35.8992	14.4028	14.9159	21.4938	21.9576	1.11932e-13
py10776	3369.13	466.448	152.319	88.2727	225.606	205.253	7.7197e-62
py10777	34.3609	1.3565	13.2987	87.216	41.6934	42.3452	4.53541e-06
py10778	10058.4	4015.73	1146.82	7671.58	5221.1	12394.1	2.89908e-39
py10785	70.2377	13.8461	7.77566	14.8492	14.949	19.7939	7.7913e-10
py10791	268.519	278.977	127.556	273.225	300.382	281.782	0.000742326
py10793	0.5437	0.204467	0.159022	0.160701	0.32333	31.8885	0.291754
py10798	213.698	96.0448	96.8919	84.7012	112.52	101.785	0.000598472
py10799	1252.71	24.3004	48.5352	28.4595	50.4375	18.7469	2.31571e-44
py10800	35.2778	19.2375	12.6599	10.3593	11.0629	8.33078	0.00196647
py10802	19.3665	2.69648	9.10966	31.4503	15.611	34.8098	0.000794633
py10812	16.1502	4.30426	5.96561	10.6852	10.1655	28.6651	3.46094e-05
py10827	101.288	72.9222	37.1183	52.5148	53.4741	25.2915	1.61305e-06
py10829	44.564	5.71032	12.2155	75.929	49.3853	57.2768	1.9606e-15
py10840	48.4596	5.89456	7.58385	11.3652	8.59041	7.23232	9.25244e-12
py10855	457.083	49.5623	35.6651	47.4674	55.5532	77.5882	2.37282e-20
py10860	167.919	100.928	52.4122	101.454	106.43	81.8738	3.60427e-08
py10892	17.9347	4.18472	6.70223	30.185	26.6918	26.5764	0.000246453
py10903	128.687	55.0743	31.9909	34.2377	31.1421	33.7164	6.05807e-16
py10920	151.696	199.797	63.2892	39.9572	44.9566	59.4311	3.87651e-05
py10928	32.0454	1.52607	12.8598	36.5491	39.6814	20.8121	0.0131003
py10929	74.8598	28.8963	26.2926	25.0421	18.6921	11.6358	0.000581112
py10932	330.448	2.5234	10.953	11.6438	9.7246	2.31116	9.09215e-33
py10934	18.6543	1.37551	8.40196	13.6386	8.43284	4.38377	0.00224401
py10936	39.0908	11.1881	9.54006	7.81041	12.8446	3.39406	6.55554e-08
py10938	3451.74	399.998	23.2186	88.7952	68.081	72.668	6.29461e-132
py10939	1652.58	140.918	399.111	258.05	312.01	93.4099	3.28378e-10
py10948	50.1372	4.01295	10.1078	40.825	28.1219	54.534	2.47424e-16
py10953	7.33	0.620447	2.89691	20.7607	13.4229	12.5508	0.0013807
py10960	199.747	4.18398	7.65019	12.3251	10.9352	2.44889	9.93241e-47
py10963	236.659	8.97392	15.5852	99.9219	50.7725	24.1677	3.39366e-16
py10966	29.9357	1.42677	2.13567	0.352829	0.26535	0.560189	2.9557e-24
py10970	47.0404	26.1291	16.1012	24.1309	16.2098	18.7965	1.28986e-12
py10987	42.2501	1.67969	2.71708	3.17199	1.92584	1.79323	7.05524e-38
py10988	38.6975	3.89793	13.2026	10.4192	9.0624	5.50861	5.90408e-05
py11000	142.133	8.31079	22.2822	46.7292	40.4568	53.5669	5.36037e-12
py11003	32.1754	2.52878	6.98988	11.7425	18.9459	12.0373	4.17589e-12
py11004	8.15466	3.93984	2.77598	1.75939	2.21858	1.66057	0.00189696
py11005	10.3995	6.25869	4.99698	2.9171	2.75806	3.48646	0.0890093
py11017	10.5508	1.08618	5.03082	9.9859	8.62812	16.4021	0.0156869
py11018	17.1175	1.00418	1.63089	2.63647	4.29265	5.1283	7.49666e-24
py11034	35.1975	11.836	6.44357	24.1105	16.6265	128.835	0.000420484
py11035	230.174	134.013	67.1159	64.0647	95.222	165.036	7.04458e-09
py11040	88.6417	7.84366	36.4553	96.1651	136.675	7.89376	0.00415181
py11045	6.36862	1.28298	0.436904	0.451593	0.872839	0.746916	1.66323e-10
py11047	42.7394	1.44944	10.4071	34.5349	14.1938	8.82258	4.10617e-05
py11048	13.3652	1.80436	6.26089	25.219	16.839	18.7488	0.000674451
py11049	295.049	99.257	68.1712	206.589	287.516	376.417	2.51372e-15
py11052	15.0155	8.05313	7.17448	8.3151	11.5046	5.65038	0.00613774
py11056	511.169	247.561	104.754	60.5282	103.259	86.1071	2.24844e-18
py11058	466.052	137.275	44.8819	167.801	160.195	101.296	6.88218e-35
py11059	1.07274	0.199493	0.384575	6.31471	3.52925	14.3348	0.0881231
py11069	413.565	256.731	165.663	227.889	248.468	198.712	0.00427107
py11094	80.2305	83.536	20.5458	14.3492	8.19634	2.65877	3.36509e-10
py11097	12.0783	1.71848	3.86875	3.44729	4.26416	4.47678	0.000325082
py11102	92.1726	37.9231	37.8157	34.3005	55.5701	71.8542	7.70102e-05
py11103	20.2915	4.77232	9.7951	4.79144	7.69048	1.98333	0.00284827
py11105	593.255	271.265	124.993	77.5403	59.5868	456.921	1.26515e-08
py11108	22.9067	3.34417	2.10593	2.40973	1.85008	0.869094	6.36076e-23
py11113	12.9915	4.12518	0.890919	2.16621	0.820134	0.419259	8.98398e-14
py11126	25.4735	2.05464	12.581	29.4403	25.9044	8.46192	0.0397017
py11134	892.861	1302.09	183.241	622.047	216.071	241.522	7.75815e-07
py11144	9087.23	976.802	760.364	1413.63	3155.25	1974.91	3.11761e-24
py11158	28.4899	2.10762	0.899673	1.99524	2.19066	3.99196	2.46976e-43
py11159	632.659	78.3956	48.8433	362.883	225.682	199.913	1.57253e-16
py11160	44.5746	37.8899	21.6771	20.2315	24.3676	32.8295	2.37541e-05
py11171	82.9205	57.8658	32.949	25.992	18.0869	5.85824	2.57925e-08
py11180	136.155	102.223	67.1781	84.3056	79.5562	218.087	3.38676e-05
py11184	79.5342	10.8387	18.3247	30.4421	21.5912	11.8746	1.62949e-10
py11187	5.5378	0.95754	0.400966	0.163849	0.0741122	1.11154	2.40719e-07
py11194	499.135	163.697	48.7229	25.9228	35.941	14.8161	1.50874e-12
py11195	409.471	101.273	111.957	135.43	302.862	176.759	5.77782e-06
py11204	3.66599	1.39547	1.2411	1.59836	1.36878	5.66594	0.065131
py11206	1617.62	167.451	89.7311	93.5083	88.2925	94.0002	1.39537e-52
py11211	23.161	13.4373	2.47327	12.9284	14.2366	23.4697	8.51032e-19
py11215	95.8773	25.2237	44.0132	64.8892	78.184	68.1725	0.00529787
py11216	6295.2	2047.12	414.328	2953.46	1763.37	1326.38	1.00706e-49
py11228	4.5713	1.09771	0.531023	0.505427	0.372317	14.6643	8.02901e-07
py11229	261.99	209.879	62.2411	30.0441	27.0157	10.3201	3.14722e-10
py11234	178.735	83.2764	24.4584	24.6307	27.5292	73.9414	9.924e-08
py11237	267.359	11.1016	5.20905	6.13555	11.407	8.71467	2.59682e-86
py11249	26.113	10.9874	7.48065	9.13436	12.4123	42.2399	3.28315e-05
py11254	42.2664	9.90186	10.5835	14.489	11.2827	11.0713	2.11328e-09
py11260	5.25113	4.45792	1.98131	2.0235	9.23807	4.80314	0.00109336
py11264	46.2589	18.5469	18.6311	59.2673	44.4996	47.7583	0.000124429
py11269	134.409	118.945	62.8096	76.3612	75.5377	109.399	2.51189e-05
py11270	44.0087	4.36788	9.16705	28.7803	21.6003	19.9992	4.79229e-09
py11279	475.555	193.002	159.668	402.209	302.875	352.414	5.25728e-06
py11283	182.444	32.5975	7.38244	11.8464	9.0107	5.06638	4.45198e-37
py11288	508.498	123.195	90.2715	39.4496	93.1963	66.4595	8.13711e-10
py11310	26.7068	12.3159	13.1518	21.3026	21.3073	31.2479	0.0134719
py11312	25.4267	3.21023	7.04036	76.2813	21.9953	31.1071	4.75358e-09
py11313	338.511	42.3302	22.597	12.6742	33.2794	11.5148	9.59149e-52
py11315	30.3549	17.0322	9.28165	13.305	10.8516	6.29754	5.82062e-08
py11317	83.75	2.18493	2.14274	5.31364	1.33228	0.267562	1.16655e-19
py11330	90.2463	83.8943	43.0169	35.8734	29.8656	34.2317	0.000823704
py11356	43.4436	11.0339	10.2342	11.8728	13.6246	17.1605	2.92062e-07
py11358	261.487	143.403	118.768	54.9041	92.3893	101.862	5.35383e-06
py11375	273.432	54.6608	39.1133	34.9169	39.275	37.858	1.9263e-19
py11381	624.535	136.289	73.9497	491.716	270.651	109.601	1.13827e-20
py11393	26.6756	0.253156	1.70628	3.01502	1.20003	0.0547507	1.08419e-12
py11395	11.7247	1.1378	0.269993	1.55217	1.32011	0.992374	1.66e-17
py11396	26.3109	1.67675	7.59745	10.2061	6.36371	16.8393	0.000614014
py11399	48.6178	17.1925	18.7421	11.514	30.3754	19.2511	0.00016175
py11410	1.30853	0.345436	0.232283	0.0831123	0.182884	6.12023	0.000324636
py11411	136.725	12.0785	16.4164	19.5961	17.8493	19.897	2.21836e-22
py11420	186.063	8.42381	5.55566	6.4587	12.922	10.8131	3.32564e-60
py11422	89.6776	40.9571	23.5213	18.408	23.8699	9.55309	1.3408e-05
py11423	34.5365	10.3552	12.9772	3.15336	9.43405	40.1517	1.31423e-07
py11432	312.34	45.3394	55.338	64.5419	62.0587	42.2501	1.03392e-14
py11433	69.5205	34.2342	26.9444	41.6054	38.6742	33.9332	0.00175445
py11438	127.285	45.9967	11.8468	77.6577	68.2207	18.0054	1.26967e-18
py11444	1.68731	0.614683	0.580226	0.907944	1.07078	81.4648	0.0196172
py11445	114.601	36.9453	48.0357	87.0751	54.9306	87.2279	0.00111804
py11447	35.15	8.04503	7.23775	5.60826	9.44543	37.3308	6.27793e-14
py11462	51.7162	5.71729	9.82622	15.6535	7.241	5.81938	6.67078e-09
py11487	30.8812	5.31122	5.36921	7.37877	6.84524	5.69245	2.91338e-12
py11488	64.8391	15.0887	8.23159	44.0266	17.622	34.943	1.91816e-19
py11491	20.6547	2.56773	5.26563	5.88092	6.42994	3.88203	4.06155e-08
py11493	48.5631	12.0027	8.36325	15.599	17.2499	73.7804	3.42567e-23
py11494	122.532	6.05411	39.2373	341.165	273.726	115.236	0.00305379
py11500	93.7738	10.9531	3.92973	5.42284	15.3148	28.5999	3.73081e-61
py11503	47.3293	34.8314	17.0116	13.3461	19.6594	12.2318	1.46617e-06
py11505	133.167	31.2757	20.4359	21.2665	30.3234	14.9803	1.12878e-12
py11506	707.473	211.107	171.65	163.817	198.508	245.475	4.54451e-05
py11520	141.928	11.7341	11.5711	13.0712	10.9227	10.0548	1.005e-12
py11525	365.114	321.332	159.885	221.811	235.739	282.245	0.00178484
py11527	43.5413	18.0441	16.5556	22.7077	24.8605	17.8501	1.67219e-06
py11528	114.096	69.2275	36.0987	34.235	44.215	152.829	4.29429e-07
py11534	35.9631	38.3943	14.9756	18.6279	27.8661	80.1691	0.000122094
pyi00003	170.334	13.3747	5.19602	2.57865	6.81381	3.98441	1.01106e-45
pyi00005	244.138	131.529	102.035	160.281	159.129	602.949	7.98852e-07
pyi00033	19.9899	2.31712	3.81899	2.66277	4.94395	1.97283	1.55488e-08
pyi00035	15.9764	1.13031	1.13155	1.07785	1.5406	1.16453	3.26814e-13
pyi00042	82.1527	77.6359	10.9005	2.77722	1.47507	0.869584	8.07528e-08
pyi00075	20.5535	3.70964	1.23945	2.91489	4.0274	1.76084	3.45837e-21
pyi00094	5.19938	0.679712	1.24791	3.55845	2.76236	39.7815	0.000221351
pyi00099	8.79775	7.32115	4.33785	4.32154	3.88388	4.53542	0.00881684
pyi00100	127.381	47.0084	36.7286	35.3037	39.2305	24.4439	7.46964e-06
pyi00102	8.72868	0.526617	2.6687	4.93638	3.29265	2.73139	0.00159602
pyi00105	27.2719	9.95701	4.94499	3.85451	7.09124	1.93491	2.856e-10
pyi00111	0.18876	0.918075	0.0112607	0	0.136621	8.18973	0.175957
pyi00117	9.93935	7.22876	3.21486	2.66627	3.01676	1.10982	3.94616e-05
pyi00118	20.9249	18.5989	9.46831	18.6861	12.9639	14.8273	0.0404634
pyi00120	15.3221	7.99122	6.82438	6.19583	6.20589	20.6723	0.00166597
pyi00133	207.328	27.2393	30.1213	31.0581	34.9504	118.255	9.91152e-12
pyi00134	14.3653	3.78763	5.99974	5.34384	170.68	3.10067	0.00618966
pyi00135	51.378	19.28	11.4817	9.89549	49.2638	13.7106	2.58014e-12
pyi00146	7.00762	0	0.31688	0.710166	0.149137	0.465523	3.97463e-08
pyi00158	0.142939	24.0515	0.0550587	0.0177914	0	0	0.714061
pyi00178	6.87659	0.310097	0.153975	0.50946	0.252347	0.1981	0.00370235
pyi00179	20.5089	10.0522	5.48156	7.60698	8.73636	4.91193	5.76239e-08
pyi00182	642.652	228.226	110.568	100.585	144.496	187.404	3.45461e-12
pyi00189	159.721	322.104	67.5048	126.4	130.654	256.149	0.0113398
pyi00191	12.4241	4.94896	2.87031	2.25194	2.80267	2.90223	6.48749e-05
pyi00195	15.1818	0.449122	0.185214	0.371863	0.123294	0.188918	3.77674e-06
pyi00200	12.6095	4.81353	1.64196	4.73255	2.51157	1.69053	5.63874e-08
pyi00201	120.233	8.46061	0.108003	1.76598	3.77655	3.50986	1.93503e-52
pyi00216	6.28955	0.0650001	0.095786	0.325261	0.725723	0.303538	1.13367e-05
pyi00226	0.496952	0.400092	0.199229	0.506604	0.0653556	19.9335	0.536965
pyi00244	149.585	112.079	57.3885	48.0394	51.9227	144.522	4.20038e-05
pyi00247	9.97629	1.93929	3.11155	1.60831	3.66908	1.27248	0.0275745
pyi00268	4.96368	2.50593	2.37165	5.8201	5.39327	4.46299	0.170813
pyi00289	10.004	7.2252	2.92041	3.72807	2.9374	2.17809	0.000161829
pyi00291	38.0478	16.0846	6.69208	3.96178	6.54326	12.6095	6.05282e-09
pyi00299	0.310486	0.0829948	0.0121586	0.213623	0.157801	10.2521	0.0404634
pyi00312	165.75	10.0373	9.02998	11.8599	9.83563	4.01923	8.8638e-20
pyi00316	6.60872	3.29255	1.40106	1.82003	1.18407	0.513725	0.00743721
pyi00328	45.6351	6.31347	3.84222	2.82668	73.1015	7.93327	1.05001e-09
pyi00329	10.6502	1.12015	1.00879	0.597558	1.84929	1.13839	1.18214e-11
pyi00330	61.312	11.5885	4.5703	8.83556	11.5414	15.1237	2.3345e-33
pyi00336	5.36736	9.20638	1.50559	1.48637	3.77328	3.88353	0.0051014
pyi00343	13.4696	2.27013	0.746594	4.55068	6.491	5.41437	2.80785e-14
pyi00355	18.4265	26.8122	7.26902	4.8797	7.21524	4.71753	9.04266e-05
pyi00357	22.8487	5.79976	8.81738	2.65153	1.15594	0.724131	0.00194102
pyi00365	8.24733	1.19972	1.67633	2.04633	2.46755	1.83485	1.14591e-06
pyi00368	14.8207	8.47262	1.03054	2.31909	1.46401	0.819254	1.68331e-10
pyi00381	93.805	9.87971	6.10124	21.2915	11.3621	7.15687	1.56576e-19
pyi00383	12.0708	1.40096	5.61559	12.8723	6.79368	6.76149	0.0148837
pyi00385	64.3456	0.306864	0.0443255	0.709539	1.04909	0.689744	1.46906e-27
pyi00396	0.451376	0.141018	0.155283	0.139272	0.329217	16.7711	0.333611
pyi00398	5.4375	1.98943	1.83323	7.02862	11.014	19.6287	0.00768689
pyi00399	6.63419	5.35552	3.10726	2.39534	2.51007	11.426	0.0252553
pyi00401	15.829	8.16435	7.78134	4.05183	5.67751	41.8439	0.0561137
pyi00404	13.2046	3.51877	6.46061	6.24173	4.98361	44.1064	0.169894
pyi00408	98.6704	6.84324	6.30369	6.34377	6.85163	6.76445	8.66136e-11
pyi00416	96.3291	22.8489	13.8519	22.5319	16.6831	2.13077	1.2705e-22
pyi00418	118.53	31.6789	18.7796	48.0315	38.1596	28.2722	2.49662e-12
pyi00421	5.22285	2.2566	1.57026	1.54967	1.2193	1.42031	0.0116441
pyi00424	15.1495	0.269145	0.484864	0.678076	0.692702	0.818809	1.64168e-12
pyi00428	15.0862	1.15679	5.06471	7.80923	8.82455	4.01553	0.000724666
pyi00435	8.84343	2.27425	4.07748	3.29962	3.22949	8.57626	0.0399158
pyi00437	7.59613	2.32344	3.16945	4.45922	3.84978	2.4598	0.025549
pyi00442	1161.85	46.5348	5.00319	5.46382	2.5328	1.07637	7.83261e-55
pyi00443	19.851	1.72002	3.50791	2.92265	2.01164	0.710283	2.58511e-08
pyi00444	30.3454	2.54054	3.43618	5.08656	4.46242	5.21432	4.27154e-12
pyi00445	6.57589	0.162325	1.40926	2.08153	2.49874	15.3724	0.0412248
pyi00446	18.5535	0.663811	0.961327	0.726105	1.28122	0.732512	6.5046e-14
pyi00450	1583.69	426.847	405.733	1551.89	1757.84	2029.86	1.11229e-08
pyi00458	92.5711	2.02035	4.04106	6.79732	7.16727	6.52806	1.09282e-24
pyi00468	31.0984	34.5852	11.0846	8.1893	7.88864	18.5978	8.97952e-06
pyi00480	30.2926	1.45942	0.214279	0.468648	0.294164	0.0843289	9.27865e-10
pyi00482	28.5296	34.4325	13.1679	12.9178	26.6408	155.722	0.00415538
pyi00487	6.48419	4.00429	1.35909	0.381646	1.11863	0.264085	2.04531e-09
pyi00492	528.781	205.589	41.1698	19.1301	13.8643	67.8437	4.78963e-19
pyi00496	6.91104	7.11472	2.56462	2.35824	7.48005	7.30077	0.0160668
pyi00498	5.30624	0.504644	0.315362	0.27141	0.310574	0.207811	5.60124e-09
pyi00500	87.3871	2.14202	0.601208	0.763115	0.591027	0.302848	1.31181e-46
pyi00503	19.0825	14.0625	7.79016	4.92964	7.07212	11.1958	0.000295773
pyi00508	6.13415	0.361281	2.6176	15.8158	9.21515	9.64106	0.0291796
pyi00509	14.6174	9.45834	4.75247	2.92961	5.83082	2.45343	0.0088778
pyi00514	12.0016	1.74176	1.42399	1.4034	1.47513	1.40253	1.75596e-09
pyi00526	16.4736	5.17697	7.24074	8.09547	8.69017	4.7866	0.000589655
pyi00527	2665.52	1236	671.443	2660.28	3775.35	681.923	2.96001e-06
pyi00528	83.2071	8.10587	14.329	10.9423	7.84009	8.33751	6.22199e-11
pyi00530	19.7773	1.452	0.178777	0.495662	0.371434	0.208203	6.94254e-17
pyi00532	13.1454	1.82357	2.3248	11.2096	6.47163	7.97352	4.08903e-09
pyi00544	33.4515	17.4198	11.8097	6.63543	11.8386	6.69729	2.16631e-06
pyi00553	6.27461	1.69036	2.65491	4.26568	2.82287	2.68388	0.0145703
pyi00563	21.3092	20.3893	8.85549	4.93238	4.5786	2.73541	0.000297403
pyi00567	30.9737	13.7575	6.00925	0.99312	2.90057	2.505	1.46322e-14
pyi00569	37.4684	5.85996	3.1714	3.13977	2.55319	1.16354	6.93837e-16
pyi00570	18.3047	7.55299	3.39734	4.15746	6.59331	7.66839	1.2931e-06
pyi00572	36.4131	5.17314	2.96304	2.07742	1.67507	0.95028	3.60359e-12
pyi00575	27.7022	4.95008	4.35962	1.77587	2.49577	1.33932	1.04281e-08
pyi00579	21.9073	8.53687	8.83969	11.0997	11.9516	4.29828	0.00019525
pyi00581	89.4757	50.6118	6.24686	4.93655	14.2871	15.2369	6.17507e-13
pyi00583	4.58216	7.57166	1.48867	2.10128	2.91094	11.1487	0.068229
pyi00587	158.115	94.2004	27.7635	25.4466	78.243	31.5105	2.00438e-20
pyi00591	33.8495	0.421875	0.26993	0.319566	0.0193972	0.198203	1
pyi00592	13.8058	6.32507	4.08863	0.860212	2.85894	3.68074	0.000918032
pyi00593	10.0352	7.56254	4.19044	5.34642	9.28414	10.3968	0.0168847
pyi00595	27.2947	12.2752	10.3114	9.84359	7.27266	4.43673	1.2693e-05
pyi00600	34.3348	11.4946	6.38625	15.5039	7.9413	8.77729	8.00284e-16
pyi00607	33.3376	17.2993	4.31843	3.23297	5.21821	3.08004	1.21543e-10
pyi00613	6.18049	0.943548	2.29385	5.57471	2.80822	6.81108	0.00195656
pyi00634	20.1629	45.1991	8.19893	14.3022	9.96132	9.22253	0.0107419
pyi00655	8.6148	1.10547	0.363443	1.3079	0.950724	2.55772	5.97877e-16
[truncated: 1,779 more rows]

## Sheet: 2d
Dataset 1. The list of DEGs in N. yezoensis in the 6h, 1d, 2d, 3d and 5d samples.
The list of DEGs in N. yezoensis in the 2d samples.
	Average FPKM
gene ID	control	6h	1d	2d	3d	5d	2dvscontrol_padj
py00004	4.35241	2.75372	8.60328	13.5931	12.1249	8.80527	2.51023e-08
py00010	8.16353	38.138	49.823	23.1617	36.6444	10.9597	1.86094e-06
py00037	9.70041	32.3665	30.5961	23.438	28.3234	100.423	5.05637e-05
py00062	9.80923	24.9078	30.5169	25.0393	22.6211	28.4686	1.0283e-07
py00096	12.5478	12.4244	32.6482	44.2921	23.1547	207.891	2.71969e-08
py00098	2.31607	1.67474	4.87578	5.25749	4.31819	2.24199	0.0103224
py00101	9.20031	9.64324	27.3897	22.2172	25.6797	44.5577	7.91954e-06
py00105	2.33898	1.22504	3.20865	11.4656	6.83606	5.94883	8.50964e-13
py00106	3.24369	5.56261	7.50821	6.60505	6.6649	2.08874	0.0215709
py00112	4.72236	9.97805	17.0627	10.9283	11.8045	6.85861	0.000143619
py00113	16.4591	9.61563	13.6515	55.8019	52.717	39.2924	2.99982e-11
py00118	27.0729	13.4021	47.9451	78.632	61.8531	80.6017	3.29067e-09
py00120	1.62043	1.86664	8.7061	4.99538	4.77767	1.11713	2.54281e-05
py00121	2.37445	6.7044	19.5856	10.2598	10.2885	3.29587	5.1588e-09
py00122	7.18545	1.41183	8.3952	18.7742	29.5954	12.37	7.17128e-07
py00126	7.94572	2.95462	13.9353	18.1017	12.7075	8.26017	8.05919e-05
py00143	2.15878	2.947	6.51347	11.8961	7.45702	7.27163	3.54224e-11
py00161	15.2862	29.7002	36.2452	33.0279	32.3517	18.088	4.54532e-05
py00167	4.14411	7.07399	9.84997	8.98266	9.46011	10.9638	0.0013163
py00177	5.19164	11.1311	34.7144	24.763	26.327	8.79495	1.95802e-12
py00180	5.2355	0.538131	3.70729	11.8964	8.64689	6.82695	0.000617305
py00181	25.3529	27.8559	32.6214	58.3676	37.921	23.337	1.9032e-05
py00192	228.007	188.806	289.523	1701.28	2178.09	2235.42	1.28607e-20
py00198	38.2597	61.9401	69.6462	132.87	174.021	197.201	6.46072e-11
py00201	3.53114	4.42298	15.5215	12.2054	11.2208	8.54873	4.61676e-06
py00205	3.97547	3.78551	8.26804	8.91812	10.0903	1302.81	0.00345555
py00206	5.14604	1.10111	11.8744	53.1641	28.8117	21.6529	1.03987e-18
py00209	4.55128	6.92373	13.8645	13.2109	13.3372	7.15394	1.71248e-06
py00218	1.39254	0.567904	1.91622	12.7716	5.16621	5.06323	6.64175e-15
py00230	2.89445	3.07831	9.10732	8.49732	7.67641	5.96892	0.000646161
py00231	7.46126	9.40378	17.9012	16.8874	17.1264	9.97665	0.000389471
py00238	25.8001	144.891	134.028	71.5668	98.669	38.0733	1.33999e-07
py00239	6.84204	10.4253	13.6334	28.6347	17.1207	28.656	3.62594e-14
py00246	2.20625	7.99589	5.36098	4.82628	6.17441	6.56893	0.0338717
py00248	4.06189	3.78919	9.10181	9.42091	8.20156	5.16447	0.000426025
py00251	57.7893	178.478	146.542	133.569	136.546	132.185	5.54167e-07
py00253	2.82767	0.726671	1.38383	44.6999	54.2347	35.8698	2.48587e-22
py00263	2.5003	0.265667	5.02567	21.6799	17.7884	7.07882	1.71464e-14
py00276	5.69834	11.5156	13.4098	11.7326	8.92445	6.95944	0.000582273
py00278	22.4947	1.55858	8.34202	66.0379	39.294	46.3792	1.95394e-06
py00290	6.59923	23.7299	18.2163	16.361	12.1792	10.2457	0.00748851
py00303	9.52637	17.7156	30.9593	20.2032	22.0817	10.1191	0.000129436
py00305	7.76096	11.3534	17.072	15.9099	12.3843	13.7485	0.00109743
py00322	19.6265	48.2968	53.1136	45.3692	48.4368	55.846	4.56157e-05
py00324	6.10393	9.31158	19.3983	14.5825	14.6053	8.54791	1.75145e-05
py00357	5.46025	16.0123	24.9397	15.6422	16.6595	6.28089	2.01153e-06
py00359	5.02655	21.3749	14.6211	12.8457	13.3839	16.9175	0.00057601
py00371	2.73951	2.40053	4.41865	7.8499	4.55441	2.26918	0.000503941
py00395	0.956326	0.639383	2.15931	5.022	2.71117	11.2737	6.17854e-09
py00417	10.4458	24.1106	32.2597	31.0866	29.5326	26.5207	3.45057e-08
py00418	5.94989	11.1681	19.7141	19.8091	18.6933	13.8974	6.46552e-09
py00419	2.95439	17.7806	8.69855	6.50465	6.60424	8.49696	0.00533306
py00429	2.8433	3.40251	16.574	7.49402	10.7785	2.8643	0.00135636
py00443	0.548825	4.65337	3.81346	3.63902	10.0299	10.6301	0.0078836
py00473	3.24714	5.95302	6.34241	7.32581	7.08018	28.6956	0.00112334
py00479	0.15185	0.498295	0.582179	0.376568	0.507607	7.44494	0.31854
py00484	0.705275	0.967385	2.03458	12.6315	13.7283	30.3725	7.44424e-20
py00501	1.22452	14.2495	20.1802	9.80936	11.9227	7.61825	1.55141e-13
py00504	11.2291	13.5432	55.4875	43.6183	46.2504	31.5115	4.02258e-09
py00506	6.7815	6.57547	10.3457	13.6474	11.2659	8.65725	0.00217302
py00537	3.62076	3.50431	8.66755	15.756	10.4964	7.5414	2.31515e-09
py00539	0.626598	0.299588	0.876308	1.31355	1.05867	225.609	0.0157802
py00557	7.14194	0.566021	2.49128	23.5731	10.9714	12.7294	1.38426e-10
py00563	11.566	14.4966	25.9522	26.6461	24.405	16.21	7.12926e-06
py00565	4.86152	1.88633	2.78459	11.0192	21.153	12.5159	0.000496355
py00567	2.63595	1.83013	5.10864	7.90952	4.66067	2.24679	1.82439e-07
py00579	10.6786	12.407	9.15998	27.5813	19.3787	25.8174	1.24449e-08
py00581	19.2874	27.9752	26.0683	40.8114	43.9673	60.3803	0.00132354
py00582	1.32354	3.8147	5.14205	4.23799	4.04803	1.98407	1.31256e-06
py00585	8.64267	12.1126	18.9577	19.3367	16.4809	17.0717	6.42074e-05
py00590	2.73256	4.18856	272.724	59.5828	23.016	7716.33	2.08803e-05
py00596	0.318499	3.52272	1.61458	9.05921	7.24173	10.1151	2.28056e-10
py00604	13.0966	25.3581	28.0504	26.3066	25.8859	32.3778	0.000101165
py00624	3.84669	2.79573	6.09363	7.70952	5.57301	4.3834	0.00680002
py00654	10.2762	22.5845	26.5804	22.0039	24.8405	24.5525	0.000169764
py00690	16.8456	43.7607	56.5003	55.6178	64.092	54.5443	1.28413e-12
py00696	9.66556	18.9363	16.6694	21.0354	18.9605	13.2823	0.000168732
py00709	1.27262	0.0786059	0.748839	5.24598	1.75132	1.64298	8.21702e-11
py00728	21.8275	2501.95	2201.55	234.533	191.505	82.8285	0.000115548
py00747	19.7946	10.6584	40.3589	54.378	71.4141	60.1175	9.23003e-08
py00760	16.8455	17.2746	15.7943	37.5904	26.2962	25.8981	1.23925e-06
py00767	7.82898	8.93799	10.7161	22.3364	19.3743	58.3554	3.97755e-09
py00776	3.26176	12.7367	11.3531	7.77458	7.44447	6.247	5.87451e-05
py00777	2.21631	1.16774	7.71796	5.28508	5.11224	1.80717	0.00202201
py00782	2.85149	3.82241	27.35	12.7316	20.8835	2.84313	1.3974e-08
py00798	3.54052	2.84592	17.9089	18.2888	20.0902	4.96601	3.16803e-12
py00799	2.22694	0.850123	2.63934	8.63258	4.89764	2.08698	0.00209023
py00802	14.9187	53.8076	49.5945	30.4674	41.9157	31.5292	0.000479263
py00817	17.6028	44.1932	46.1221	39.1548	42.914	39.5644	6.22605e-05
py00824	3.30365	1804.74	1432.77	81.5717	19.3056	137.486	1.68751e-22
py00830	2.10589	1.35771	9.19563	24.6825	95.5392	218.205	0.00379019
py00836	6.34965	11.515	8.68653	23.1118	12.208	12.1715	7.16624e-14
py00841	1.62605	1.16201	4.53246	8.3156	5.70988	4.36075	8.89481e-13
py00849	2.5599	9.86246	7.46889	7.10292	7.69704	10.3156	1.24129e-05
py00850	19.4286	23.1885	20.2305	41.7996	31.8724	26.2292	1.57217e-05
py00854	3.39263	3.19476	8.40397	11.3406	8.81148	7.29869	2.16893e-09
py00856	9.66797	23.7041	27.1293	71.2328	180.758	275.593	0.000606054
py00858	9.16596	13.3684	16.8753	24.7123	22.8852	13.8463	0.00419774
py00859	8.97007	30.2362	28.9672	22.5611	22.8038	18.479	5.91832e-05
py00860	15.393	59.6955	62.4643	33.5017	33.4374	32.6035	0.00222581
py00863	4.02206	5.88525	8.29396	13.8338	13.6817	10.9566	8.74786e-09
py00869	3.25973	5.40823	13.5123	12.2679	8.79987	477.781	1.49347e-09
py00898	140.525	329.451	420.266	319.4	252.472	425.052	4.85863e-05
py00900	3.48731	2.45252	8.70094	7.34044	8.93225	2.63276	0.0113062
py00906	17.2086	80.1536	81.6803	45.6049	57.9535	106.28	8.20583e-08
py00912	10.4189	63.581	72.0438	33.4037	44.2535	16.8758	1.92132e-11
py00915	6.71327	11.3886	14.7845	17.3316	15.093	34.0699	1.81624e-06
py00939	1.5335	5.33608	11.0824	5.12091	4.87456	23.5682	0.000127065
py00944	3.59756	6.82882	9.44561	9.97905	8.78852	2.43711	4.0395e-05
py00945	0.901129	7.15224	7.02691	8.89255	7.3299	7.25467	2.50958e-11
py00995	0.441847	19.0741	21.597	6.19971	18.8666	17.866	2.0938e-15
py01001	8.05838	10.8594	19.4329	18.3978	14.7146	9.2326	0.00280481
py01020	13.3062	11.4789	17.5134	30.6971	25.8984	24.3539	5.31701e-07
py01024	14.5456	2.34954	7.23102	30.8186	27.1648	19.2743	0.000255859
py01038	33.1716	66.2338	86.6901	89.036	92.1455	67.8826	2.69245e-06
py01040	5.34229	4.64923	11.0458	11.3766	12.2349	6.92392	0.00331089
py01047	1.28605	2.32271	31.5703	6.3554	3.07027	868.989	1.3109e-06
py01067	10.9204	2.67709	16.3111	23.5934	19.0264	9.17998	9.20274e-05
py01073	10.7205	4.66245	22.1256	33.7251	27.4089	27.527	2.84185e-05
py01075	2.69207	4.64826	6.88658	6.38995	13.7997	0.956977	7.89482e-05
py01126	2.08022	1.44346	5.30862	4.69336	4.63182	16.0954	0.00122481
py01127	6.74058	10.251	10.8636	21.2953	16.3844	16.8796	5.27707e-12
py01130	4.09014	4.70038	6.13937	9.16184	10.8012	7.12626	0.000397282
py01131	11.2006	17.2678	30.2347	23.3669	21.5453	12.0625	0.000763002
py01139	3.3706	8.6791	16.0997	6.7575	11.1201	2.07863	0.00777822
py01161	61.3325	40.1963	139.474	294.282	379.274	89.9313	6.7435e-12
py01167	4.15069	18.1698	16.2989	11.8758	13.9487	9.41712	9.2567e-06
py01181	3.73657	8.25909	18.0533	22.8039	14.0093	61.0012	1.51347e-15
py01186	50.6131	50.5887	81.6292	170.921	137.906	118.842	5.85981e-08
py01188	5.10078	2.9668	23.5205	16.3952	17.2882	5.35469	1.27759e-08
py01219	2.93338	5.56451	7.8569	6.8113	4.72321	4.65236	0.00141563
py01221	12.3324	2158.74	490.711	34.3663	39.3865	43.6857	2.63429e-07
py01224	34.96	104.73	112.534	89.8512	106.299	67.1665	8.76574e-09
py01233	0.0112335	0.00943845	0.0278665	0.0351503	0.0137754	5.25676	0.493927
py01234	5.13243	5.86703	6.52707	10.9797	9.10272	9.20964	0.00392555
py01235	9.72529	18.0542	35.0175	22.2124	43.3352	26.0544	0.00199142
py01241	11.1968	5.10758	1.81909	32.2214	24.0032	43.4186	0.00024091
py01242	34.5579	41.0752	105.178	82.6595	78.4142	30.344	0.00296728
py01272	4.68252	5.13779	5.54584	13.8214	7.0457	12.2823	6.25359e-08
py01273	10.6219	13.0395	10.9545	22.0624	12.8358	23.786	7.69071e-05
py01276	4.3265	13.4029	122.464	11.0338	81.0944	5.5166	0.0181167
py01279	311.55	908.809	975.577	671.365	656.863	446.974	8.05313e-05
py01285	0.0164458	0.054637	0.181185	0.840563	0.382862	8.55607	0.000501654
py01286	0.0775586	0.0418618	0.201031	0.818878	0.83046	9.72996	0.00145567
py01303	26.3235	57.3924	47.3377	52.7353	44.9465	103.185	0.00166461
py01304	1.90167	2.09419	5.5911	6.64817	5.21817	4.3143	2.02281e-10
py01323	10.7273	130.479	146.075	64.6207	70.0085	38.1904	2.93677e-18
py01325	22.9052	22.518	75.0968	51.1354	48.9686	21.6656	0.000623842
py01327	35.676	17.5751	66.0578	73.3666	78.7975	336.407	0.00547567
py01344	35.8984	20.6211	41.6377	78.1637	61.0104	58.1284	9.16052e-06
py01361	11.0948	2.24232	5.37206	39.4293	19.6447	6.95523	3.6657e-10
py01362	5.91203	12.7368	19.1045	12.4193	14.2471	6.97088	0.00156014
py01364	16.8364	21.4131	23.1903	47.5729	43.8611	38.9957	3.75211e-08
py01380	16.398	9.77162	22.6098	37.3851	30.0657	31.6647	9.576e-06
py01388	6.97549	22.2373	18.8627	24.715	26.0267	37.0221	1.41312e-08
py01389	0.466018	4.41872	3.83416	2.61612	3.42194	10.8623	0.00127618
py01395	45.9524	108.014	280.239	176.182	221.825	41.3084	2.62018e-11
py01399	6.72042	37.5966	41.5902	37.1036	34.1269	18.2849	1.59552e-09
py01415	7.19325	11.9709	19.1245	14.4514	17.5435	9.70216	0.000858025
py01430	7.47734	3642.61	3283.84	170.014	51.5702	2606.16	3.20287e-31
py01437	26.8711	64.6864	69.5937	64.669	65.6053	99.6453	2.02718e-05
py01447	153.44	13.7073	30.2921	491.113	240.39	113.078	1.61496e-09
py01461	5.05786	46.2079	24.597	37.404	40.7309	90.2193	2.69574e-23
py01463	63.7379	24.722	56.5159	218.1	128.666	262.966	2.86486e-13
py01470	3.53196	6.18133	10.8044	18.938	12.6536	22.9779	2.80376e-19
py01485	4.62054	18.5656	21.0725	16.4016	14.5718	21.122	3.91435e-08
py01500	6.6412	5.09833	9.00394	14.5088	9.44813	15.3783	6.21509e-05
py01510	4.0366	5.24048	18.378	9.86797	6.97767	115.467	7.59328e-05
py01511	20.6618	47.1299	106.723	68.9757	102.007	27.5421	1.37547e-06
py01535	11.1613	2.50083	11.7141	25.5709	14.3772	37.1924	0.000164018
py01546	3.17376	4.76364	17.9687	10.8072	13.2069	3.7642	3.69044e-09
py01555	28.2274	38.7023	58.4932	139.847	135.056	172.655	8.04089e-16
py01561	0.0235133	0.0889017	0.130767	0.0715391	0.0769975	7.38668	0.665907
py01562	28.6685	41.7667	47.5228	61.0617	50.125	54.2958	0.00184501
py01563	7.03641	13.4673	16.4724	19.2194	18.9385	15.8754	4.04399e-06
py01566	3.19059	23.0913	9.41775	11.5893	8.88813	9.74538	2.74835e-05
py01571	2.95197	23.8025	18.3085	9.75921	12.5074	29.8837	2.8758e-05
py01579	6.04338	9.98976	12.5476	14.6963	13.2526	12.281	5.49719e-06
py01580	1.96885	2.80731	7.95755	7.97739	7.07694	3.58784	3.85431e-10
py01581	2.87049	4.75389	9.08824	7.69271	6.81911	4.7507	0.00186673
py01586	0.791174	2.28354	3.11471	3.00231	2.44405	794.304	0.0964347
py01600	6.74895	11.4562	15.4048	18.8795	15.1826	9.55158	3.88229e-06
py01610	3.0811	10.3132	7.32513	6.71827	6.0849	14.1772	0.00298279
py01614	1.0979	1.54764	6.00531	9.75381	5.20466	14.8035	2.603e-19
py01629	21.5956	45.88	56.7739	70.1354	63.224	28.7747	4.70595e-09
py01636	0.375755	1.32305	1.95109	3.42092	3.78875	7.29566	8.14321e-08
py01641	0.496296	0.67915	0.984757	1.1718	1.68712	11.6089	0.108255
py01644	16.235	23.1121	27.5618	38.7507	26.9582	31.808	2.22901e-06
py01657	1.40466	0.122761	1.61387	13.3746	6.49021	4.94448	6.37506e-17
py01660	2.72209	4.40698	6.38967	6.71573	6.21406	6.29386	0.00440634
py01672	2.99543	4.53156	5.47656	13.3202	9.05645	8.3616	2.83958e-15
py01675	3.27895	4.29511	6.60164	7.79667	8.70536	4.74311	4.00736e-05
py01676	50.3457	117.762	235.478	151.846	192.788	46.0968	1.93949e-08
py01679	5.96939	14.3068	13.1129	12.4397	10.2572	8.37157	0.00475366
py01680	1.94712	5.86229	6.67293	5.18595	4.1024	2.66973	5.91832e-05
py01687	39.0607	73.4722	70.844	79.2883	70.64	45.5507	4.1769e-05
py01699	3.18244	10.6351	39.0707	18.9057	28.2837	4.87795	2.45694e-11
py01703	3.81187	7.62281	21.1652	9.88318	13.7659	2.72216	0.000471537
py01708	0.983305	0.822912	3.51572	4.00276	4.37979	5.257	1.17934e-05
py01710	102.86	135.773	129.088	213.394	190.689	208.553	0.00382982
py01711	9.9389	13.044	26.4727	22.0551	23.5196	10.2126	0.000106065
py01715	0.144121	0.222176	13.0967	3.90396	7.47256	297.562	0.000379086
py01721	2.74726	6.80017	6.05983	6.92542	4.37747	5.15451	0.000488739
py01733	28.5663	101.87	125.266	120.169	126.317	233.098	1.12052e-14
py01747	2.22166	2.92388	6.08648	4.79985	4.64223	33.8655	0.00129103
py01762	2.54345	8.58676	19.3456	8.77733	7.00765	349.083	4.11613e-07
py01777	4.46367	15.4295	35.9919	18.892	24.7205	15.2571	3.49648e-10
py01783	1.59917	1.4653	1.74158	5.35721	3.06898	3.63627	2.13197e-06
py01785	55.6633	137.494	177.015	129.116	133.655	164.01	7.65824e-06
py01790	15.3118	13.6947	30.048	38.0276	33.8642	25.6164	2.37212e-05
py01796	2.7727	1.33936	2.08861	8.06583	26.9306	8.6618	1.10131e-05
py01807	9.92135	3.12343	11.1435	20.9237	15.8262	7.99676	9.93283e-05
py01808	4.22747	9.96368	15.7509	33.2464	21.9817	17.0544	8.34144e-21
py01817	1.30994	1.22095	35.17	4.34481	2.60501	1188.11	0.01762
py01821	10.6322	15.4277	32.4454	25.6053	21.8421	31.7848	2.71179e-05
py01824	4.17194	0.80958	7.17498	34.9893	19.0116	18.0714	4.0695e-35
py01834	13.4387	27.6546	79.2842	36.9218	52.3725	9.09482	0.0005641
py01835	3.63252	5.93172	25.8223	12.1801	15.4914	3.62161	7.44222e-06
py01850	9.80921	13.5501	23.0695	21.3414	16.6741	21.7842	2.63673e-05
py01862	9.55482	49.7189	30.4268	34.0819	39.1119	41.0888	1.11152e-12
py01863	10.6323	35.4211	22.6795	22.3449	27.3879	30.4987	0.000150338
py01876	4.6039	16.7555	52.607	31.1942	41.954	9.95601	5.40317e-26
py01886	1.59594	3.63028	4.79045	4.01438	4.53435	5.83596	0.0255406
py01894	7.05454	4.76219	14.8847	15.0917	18.8817	3.86323	7.06854e-05
py01905	1.87008	2.32778	5.27982	4.16163	3.40415	2.87277	0.000471545
py01907	0.0134624	0.0888378	0.173207	0.096944	0.0304403	76.923	0.355852
py01931	20.343	39.0202	43.9621	42.8764	44.0225	19.1274	0.000393892
py01940	7.9695	2.4218	20.4441	22.7705	28.8528	54.9129	0.0011118
py02017	3.35196	7.50651	7.48876	9.45974	7.63728	22.1868	8.81772e-05
py02018	2.67591	6.21004	12.102	14.71	21.6838	85.5003	4.44352e-12
py02019	40.8294	9.83802	74.9931	93.0473	65.5151	38.5899	6.76452e-05
py02035	3.01374	8.34315	25.0764	9.02787	7.62757	375.07	5.74077e-09
py02036	3.54456	1.05124	3.88367	13.5592	9.13134	7.59005	1.49347e-09
py02046	104.911	932.671	550.159	444.087	449.494	203.746	3.35683e-11
py02110	11.1486	47.1952	37.0346	25.0609	19.586	20.7237	0.000603285
py02112	8.42898	166.259	69.0127	20.5014	12.766	1.45799	0.00107304
py02115	5.53826	23.4508	60.1094	249.499	430.134	79.1039	1.88002e-86
py02116	41.8617	90.2692	98.9063	90.4638	91.264	64.1475	7.84313e-06
py02119	18.6893	1.34426	2.19718	73.682	40.746	67.4136	1.06052e-05
py02122	31.349	38.6303	67.5439	62.9799	63.3547	61.3354	0.00163005
py02124	1.20216	0.495052	3.25964	7.65479	5.0881	8.1199	2.70818e-08
py02126	6.53647	19.1025	22.5971	16.2369	17.6322	19.9602	4.25415e-06
py02127	10.9871	32.0158	36.7219	28.0317	34.7531	36.072	4.83914e-06
py02139	7.427	12.246	16.2936	23.0847	20.6364	27.0686	2.04579e-08
py02141	29.2542	16.6426	14.6003	133.35	157.885	30.2293	2.68236e-14
py02151	9.22186	39.4425	62.7802	42.2895	49.2806	19.8663	1.47986e-12
py02191	2.03014	3.4337	6.82807	8.85909	5.6907	5.00651	2.6765e-07
py02203	2.00927	1.80779	9.80943	5.67125	5.23548	1.32168	0.000157693
py02230	6.76708	7.4392	10.942	16.7841	12.5525	11.445	0.000146191
py02231	11.8725	17.5455	23.8803	29.0929	26.0575	25.555	2.7166e-06
py02243	9.50684	2.1993	6.26125	25.319	13.216	14.1043	1.67048e-06
py02245	23.692	39.3421	75.5498	82.6622	147.342	1700.14	6.34857e-05
py02269	2.5346	2.15081	4.32425	5.18292	3.40225	4.47739	0.00265692
py02271	17.9523	37.3043	44.6638	46.619	79.2205	33.052	0.000231404
py02287	4.88376	28.6098	35.6858	23.3753	22.7897	21.8482	1.72464e-11
py02314	20.0339	50.3182	59.9291	71.5171	54.3931	91.5887	3.89039e-14
py02315	2.71854	6.258	6.28904	7.10907	6.91689	30.2979	9.59761e-06
py02323	1.63395	4.67766	3.40529	3.35958	4.41474	5.20503	0.0361681
py02328	26.0779	11.3683	18.5656	71.9744	58.5565	51.6851	2.04081e-09
py02329	80.831	13.7175	52.3755	173.843	76.7346	75.1632	4.22743e-05
py02337	247.358	204.468	368.393	1232.84	1485.08	1599.86	5.9749e-20
py02338	125.122	98.6123	117.074	403.867	555.054	571.932	3.82922e-09
py02347	3.4015	2.14534	4.93525	10.4163	6.06192	7.03838	1.46711e-07
py02349	14.6318	23.5876	24.7244	35.1898	24.1923	24.5992	6.75646e-06
py02364	14.8369	38.723	65.8145	63.2248	52.3506	327.897	8.45302e-11
py02373	5.43152	7.34349	14.7456	12.2078	13.1539	7.68191	5.01971e-06
py02374	32.283	20.0693	64.2764	96.6843	74.7992	60.5738	1.87287e-12
py02376	6.38659	2.47822	13.4285	52.2732	29.5251	54.9138	1.03876e-31
py02387	1.87592	4.80463	16.7387	4.02698	4.53093	6.00476	0.129827
py02395	4.69237	3.83121	10.8364	9.6597	10.1952	3.8604	0.000594017
py02407	9.42351	24.1602	20.1312	19.3769	18.0801	26.716	4.0514e-05
py02410	2.67263	18.1924	16.1622	9.68517	14.7553	4.6372	6.72746e-06
py02438	1.12254	7.96744	7.41228	5.23231	9.58486	4.38143	3.70396e-06
py02447	5.02436	2.92391	10.8772	12.3429	11.9618	6.39667	0.000396764
py02448	3.97813	3.20131	5.00326	18.5942	12.5944	21.3392	8.32981e-18
py02452	3.05109	20.4319	11.9968	8.81555	7.55672	25.7887	1.44344e-05
py02467	1.586	4.95874	4.98533	4.27076	5.19419	4.68942	0.000231404
py02486	10.7451	23.5033	64.1928	22.5936	24.5987	1507.69	0.00100662
py02497	49.8952	217.16	208.21	157.265	127.65	101.626	3.5387e-08
py02499	26.523	84.3204	91.7921	93.7251	92.9567	95.5244	5.61153e-14
py02522	6.98949	19.5854	24.923	22.5051	20.2672	16.534	1.24154e-06
py02523	6.25842	22.416	25.6538	21.7625	15.936	18.6551	2.4418e-06
py02524	9.21114	28.724	33.149	22.3817	18.4762	22.7439	0.00036603
py02539	9.48657	2.46977	16.4427	25.5714	19.8199	10.3545	4.58881e-05
py02540	1.69571	2.83979	6.66252	10.7683	8.8161	7.67324	2.23351e-15
py02547	3.97482	8.38343	10.5741	14.51	11.0474	66.2431	4.44166e-09
py02557	6.27926	23.0788	23.6436	14.2719	15.2862	14.3379	0.000136313
py02558	2.00689	3.10169	5.84714	4.5939	4.93351	3.53406	0.0113188
py02586	13.1039	1.24287	17.8505	94.9818	51.0678	56.8041	1.44448e-35
py02592	1.33165	0.650842	5.37984	5.22072	4.32434	5.46121	1.68473e-05
py02599	5.44969	5.38343	9.87717	15.0475	10.3749	8.66601	7.90813e-06
py02606	2.80726	1.01269	19.4518	33.7024	18.2308	69.9977	1.77338e-22
py02624	4.68913	5.19881	44.8291	151.439	172.245	127.357	2.3954e-74
py02627	0.860299	1.182	3.52541	3.17146	2.32617	5.08555	9.47758e-09
py02633	11.8275	25.6944	29.7336	27.1338	23.4385	28.0244	3.07685e-05
py02647	8.47632	15.4336	20.7137	20.9715	19.836	14.635	3.81634e-07
py02653	162.563	394.176	460.971	388.078	444.675	452.645	3.23224e-05
py02658	2.03419	3.5753	4.0148	4.31565	10.2685	15.4695	0.000947433
py02718	4.63173	0.884741	3.8743	19.4076	12.8174	18.9449	1.82691e-10
py02719	7.69275	7.03239	9.8458	21.9456	13.864	14.9195	4.82511e-06
py02727	30.6286	163.541	110.913	80.7329	63.5838	88.5724	0.000192848
py02728	8.06045	29.3571	26.6617	29.0304	21.8496	27.3889	6.47993e-08
py02730	26.2666	47.2934	43.0823	63.6529	64.1488	189.581	7.71461e-08
py02731	11.5228	4.75766	22.385	67.5084	40.3905	52.0684	5.19437e-18
py02735	7.48489	6.88593	7.77219	16.1098	12.4709	18.0744	0.000891731
py02737	27.8756	39.3469	39.4136	107.469	99.6477	142.59	1.5966e-15
py02738	36.0574	72.769	72.8093	74.3691	66.3759	71.9412	4.55172e-05
py02742	59.2029	57.4363	72.0701	126.096	101.798	240.538	8.884e-06
py02764	21.157	8.18063	33.4208	58.5875	35.8417	129.221	2.15937e-07
py02766	9.84492	15.7371	10.0842	45.8877	146.38	737.982	1.33532e-09
py02777	3.72264	5.74724	7.67674	7.57954	8.53742	6.7136	0.00545074
py02778	0.831074	1.38256	4.4962	6.61382	4.50041	5.15359	1.12536e-14
py02780	5.13189	5.1309	9.33153	12.5024	11.4125	6.83777	0.00847168
py02786	3.35316	11.896	36.8097	20.7267	23.6224	120.195	2.17281e-13
py02787	5.00278	8.3372	32.9494	17.0015	17.9091	82.5356	0.00102527
py02788	2.15735	2.47615	4.19833	5.68741	3.46033	3.87079	1.54453e-05
py02789	1.49895	3.10619	4.85694	6.38855	3.6901	3.67436	1.392e-06
py02798	0.118077	0.0189018	0.0728458	0.471194	0.457991	148.06	0.102284
py02811	26.9463	33.048	31.1774	57.4366	40.919	71.5836	0.00401408
py02812	11.3133	18.8125	21.9633	46.4812	28.3296	43.482	9.08917e-10
py02814	32.444	62.2455	65.0719	65.053	53.0121	69.9146	0.000266397
py02815	3.22077	4.91931	9.68578	7.92438	6.55043	4.81953	5.39682e-05
py02837	19.2737	6.67575	11.5276	55.3505	33.4746	38.0465	2.89195e-10
py02841	15.045	46.6948	38.7115	33.8451	36.0717	76.1897	2.58908e-05
py02848	5.328	20.2034	14.4239	14.419	13.396	6.12733	1.29448e-05
py02849	445.454	2002.01	2111.07	1462.07	1739.79	494.952	1.00066e-05
py02862	36.2417	22.8225	45.8105	73.1589	51.3865	60.6812	0.00292094
py02869	11.3039	1.20849	7.21769	38.4988	19.2677	44.2973	2.87635e-14
py02874	4.55771	4.55305	8.55177	12.683	9.42733	11.6383	3.92741e-05
py02877	7.67464	10.1835	15.5097	22.5147	21.7532	15.8558	2.08102e-08
py02885	10.4815	12.9584	35.9744	32.8427	38.5699	15.1177	1.22817e-06
py02903	4.87858	6.9905	15.3874	13.2376	14.0095	9.93545	0.000103162
py02920	3.33924	8.15139	14.4477	17.7804	18.0262	4.30333	6.62455e-19
py02929	15.9951	11.9252	29.4459	37.9457	42.437	29.3864	2.34091e-05
py02930	0.359184	0.630638	5.42849	3.12117	3.52776	0.431122	6.15521e-10
py02940	10.1664	37.5105	47.2063	47.7926	45.0429	49.4634	1.67563e-10
py02957	7.69485	2.32819	7.22414	30.2164	18.724	22.5424	1.1155e-14
py02961	15.2547	31.8999	39.5829	34.9017	39.7193	32.7278	0.000241045
py02985	3.96313	6.26452	10.5195	22.6983	16.8747	15.7059	1.54836e-14
py02993	2.55447	89.9497	27.5562	19.7287	21.2911	11.33	7.37084e-12
py03000	10.3621	65.4074	37.4015	25.3603	44.8232	23.6532	0.00204716
py03015	4.99203	20.8575	17.2945	12.8665	14.0524	5.82218	0.00194135
py03016	9.55247	35.07	29.8804	20.7462	21.6704	646.723	0.00174633
py03049	33.4082	61.5087	84.3377	74.184	77.4751	102.138	0.00020878
py03050	11.5797	33.5683	34.9557	31.6048	33.2212	26.4934	2.80221e-06
py03054	1.79883	3.71833	12.7103	11.7557	10.8729	3.45965	9.08539e-16
py03068	8.34698	18.8551	39.2373	39.1452	44.7021	26.9361	3.22754e-14
py03080	10.1072	35.5236	49.2904	39.8942	43.8562	81.3678	7.62804e-11
py03084	15.7102	11.7431	28.6042	36.961	35.4913	16.3182	0.000887196
py03092	2.38614	6.67839	7.91749	8.41257	6.08874	5.56498	2.63429e-07
py03095	7.93036	9.27054	16.5313	20.4701	12.969	45.0118	1.12669e-05
py03098	10.8999	72.7011	65.743	95.4451	88.5764	46.4416	7.92914e-27
py03129	127.443	228.264	77.2865	383.291	382.925	426.35	2.47938e-07
py03165	11.2893	32.8097	28.7349	33.3651	26.2769	10.3174	1.01669e-08
py03167	2.63995	1.91063	9.9348	8.02553	6.89222	2.39252	1.36016e-06
py03176	8.13999	28.5162	41.2884	18.6815	15.2645	769.221	3.8296e-05
py03177	7.548	19.6081	22.45	19.7987	17.5693	28.0971	5.5387e-08
py03189	32.0012	113.999	131.393	67.5043	86.1222	22.6034	0.00181307
py03217	0.704761	0.360127	4.55796	8.36725	4.48519	13.9494	2.26682e-23
py03226	16.8234	79.8467	51.8084	41.0244	32.5037	149.503	1.44759e-07
py03229	29.5146	148.722	174.398	103.718	123	43.8323	2.33111e-08
py03230	3.61856	11.5605	13.8849	7.61866	10.3405	6.06168	0.010998
py03236	3.07069	2.68744	193.298	9.43558	11.2733	4.9986	0.0135423
py03237	63.7955	17.1605	18.93	142.895	86.5885	44.1996	0.000166195
py03239	14.787	20.7056	31.7696	31.3797	34.1697	28.2896	0.000579917
py03243	5.30819	5.94266	18.5731	12.4886	11.1168	8.8232	0.00362375
py03245	2.10936	4.95611	12.406	10.2855	21.7273	18.6989	1.53954e-08
py03246	3.63037	11.1089	10.0684	8.95652	7.97171	12.9815	5.47929e-06
py03264	1.9912	0.368628	1.77969	7.88381	5.35179	2.94532	2.05336e-05
py03271	3.21627	4.60225	12.0954	17.8415	10.847	34.7578	3.65076e-14
py03280	14.5111	72.5638	58.3986	29.3372	33.4989	39.9566	0.0010771
py03304	7.19522	2.05089	4.40902	14.9117	8.79349	7.02751	0.000173451
py03305	5.97472	11.6289	25.4733	16.7224	23.3004	6.33682	5.89064e-06
py03306	2.08188	3.87496	10.14	14.2997	11.3574	23.076	7.21606e-12
py03327	15.441	3.61544	17.6393	46.2874	29.6666	20.9269	6.81105e-09
py03332	11.3593	8.57696	26.2249	25.9258	24.3179	44.6753	0.000824006
py03333	2.42738	4.35686	18.4434	9.87318	11.0887	32.8196	7.57115e-07
py03334	1143.81	4596.85	3333.08	2577.67	2620.51	1406.65	3.69039e-06
py03335	8.96839	5.89298	33.4751	36.3255	34.6372	14.8242	1.08808e-10
py03341	4.19363	0.277127	3.5426	14.0932	7.52419	7.39521	5.02998e-08
py03343	162.867	3149.65	1463.67	1508.04	2496.24	1635.58	9.06191e-35
py03345	1.61954	0.236376	1.49298	7.92552	4.05978	1.64578	3.28414e-12
py03347	12.5415	8.17596	15.4978	30.2167	20.9356	129.291	9.53714e-05
py03351	9.86161	5.46095	12.6692	32.4678	30.9603	23.0545	9.20664e-11
py03383	8.77816	2.5414	4.0777	19.2528	13.0621	10.9064	0.000286196
py03400	5.3879	15.6178	16.1707	12.581	18.9671	10.4552	8.10193e-05
py03406	4.03261	7.6137	11.1966	9.26963	9.32577	14.1993	6.94552e-05
py03427	8.36088	22.8671	17.3534	17.0743	17.4483	29.1146	0.000275496
py03448	9.56966	29.3559	16.6687	23.0939	50.2865	147.064	0.0199667
py03480	23.2425	4.16772	13.0758	86.1386	49.6533	56.5278	1.83598e-15
py03505	0.824594	0.470019	13.9199	1.95136	1.17291	205.041	0.0760315
py03506	7.71184	12.0264	11.8973	15.4387	14.8382	11.7306	0.000675288
py03526	15.0149	7.346	54.7526	123.12	75.3114	21.6789	1.56221e-19
py03530	2.70761	3.79068	27.8932	16.6394	16.8887	3.76928	4.55578e-14
py03542	2.77325	2.10519	7.22621	14.9382	10.9693	25.4825	4.60656e-10
py03544	0.0931854	0.125158	1.03749	0.341335	0.100269	14.0033	0.194401
py03548	1.86065	1.60297	2.22241	11.496	16.6656	89.0007	1.84824e-08
py03563	4.0589	7.14707	12.9711	12.173	13.0974	15.975	7.44066e-07
py03572	3.61855	4.69588	16.6376	13.9085	11.5803	9.83017	9.67379e-09
py03587	2.28736	7.92782	9.40077	25.169	15.572	48.9705	0.000129393
py03599	3.43253	9.1261	5.57695	12.2419	12.9449	204.943	1.80925e-06
py03603	2.91085	5.00015	10.1583	11.848	9.56541	6.89204	9.35616e-07
py03611	14.8577	28.4578	66.4231	47.3282	63.4248	19.7466	8.19705e-07
py03615	27.7303	28.8048	88.5906	142.049	131.161	15.271	8.03307e-10
py03616	30.8803	19.1385	28.2342	64.8903	67.5307	99.2982	0.0176439
py03627	7.10831	22.867	28.2476	19.3549	21.5644	11.7034	4.61676e-06
py03629	5.54089	8.45505	12.0195	22.2447	16.7028	10.3199	4.28472e-14
py03645	40.5018	101.423	133.99	98.8488	93.0825	40.7103	2.14583e-06
py03648	21.6138	40.2384	46.238	50.9408	56.101	133.073	4.42311e-06
py03673	36.0678	38.6478	56.3744	80.6059	62.802	106.506	4.7639e-05
py03682	4.14166	0.896952	6.80066	31.9501	18.5338	17.5629	2.50472e-31
py03688	5.04863	9.71105	13.0428	12.4788	11.301	12.6848	3.83825e-06
py03703	7.17035	2.95426	8.81944	25.2249	17.166	49.783	1.12246e-11
py03708	3.30666	0.756081	7.23249	21.5734	39.3892	31.2322	3.18125e-09
py03709	7.36476	9.53461	14.0769	17.4178	13.9052	18.4643	4.69825e-06
py03716	5.43732	8.74013	17.7577	25.8321	22.549	17.3715	2.49592e-12
py03725	4.23713	14.6564	15.871	9.42033	8.72201	5.84313	0.000774375
py03735	1.24835	0.814379	8.95527	5.0763	8.13065	107.262	0.00298753
py03757	0.297352	6.14499	3.13357	1.77539	5.91387	3.0385	1.912e-06
py03758	4.84204	3.43827	6.98632	15.0858	14.1563	19.0869	3.11333e-08
py03759	3.73782	7.64155	7.10451	7.81584	6.73581	35.0314	0.000441015
py03760	5.01282	8.87043	33.6337	17.9042	22.6054	5.27956	1.99624e-05
py03765	6.99169	3.08448	19.1386	15.1606	14.2077	7.58123	1.90677e-05
py03767	1.34273	2.99134	13.5351	12.719	12.6816	3.82324	1.45466e-17
py03776	1.74521	0.432975	2.37143	11.3201	5.66768	3.9322	1.87646e-16
py03783	6.51083	15.3668	15.2064	15.2897	19.364	12.3131	0.000320445
py03809	4.3264	8.75691	8.78017	9.03974	8.25479	5.62282	0.000291552
py03815	6.22403	11.9677	61.683	40.7276	56.065	22.663	7.49276e-18
py03816	4.49858	10.3403	12.2242	12.5215	12.6702	29.7982	7.42969e-05
py03847	0.996485	1.40583	1.64959	3.13786	18.5497	2.45643	0.00163583
py03850	30.8259	59.5977	121.082	72.1378	77.2258	1531.63	0.00015551
py03859	3.32329	6.53826	15.9748	15.9348	19.79	221.681	3.01764e-10
py03867	9.04594	9.35164	24.4841	30.3283	25.6975	158.578	1.57516e-08
py03868	6.12658	89.8316	57.4217	24.4627	38.0749	89.1921	3.37935e-09
py03876	1.90142	0.360459	2.70685	9.90607	5.57314	7.74787	1.41039e-13
py03883	20.827	11.9223	47.9037	67.44	48.2702	15.7034	4.53484e-09
py03884	5.69203	8.27374	19.5283	16.4556	16.2402	8.20469	9.04978e-06
py03888	2.3769	1.73539	9.92551	8.23104	11.5969	3.24721	5.24306e-08
py03893	3.74003	1.64168	4.31511	22.7769	15.1569	21.4771	1.97973e-12
py03894	4.22621	5.35385	8.57092	10.6721	11.0029	9.00898	2.28245e-06
py03895	35.5267	87.4736	78.7542	82.7068	92.5802	79.6528	0.000833249
py03906	28.2063	41.0611	86.5135	70.7189	74.597	43.8479	3.02847e-07
py03916	10.4459	2.88448	9.75025	31.4143	22.4777	31.3318	2.17426e-07
py03917	6.48009	42.3182	20.8102	13.5122	16.1612	150.979	0.000631901
py03923	5.3664	3.39597	11.9956	14.0602	10.4143	10.0181	0.00886315
py03932	14.8426	35.2656	41.8594	35.3587	38.9291	37.4382	1.99228e-07
py03937	6.49258	10.683	10.9908	24.669	51.6285	102.629	1.39677e-05
py03941	3.74311	1.10479	11.3539	48.6089	26.5303	26.0885	1.53645e-37
py03949	31.7523	1.8105	22.3937	85.717	128.486	51.2373	1.16888e-06
py03970	0.597289	0.958145	4.54981	4.22341	4.06797	147.691	8.81963e-10
py03980	52.3856	134.556	113.691	110.413	103.03	101.688	7.14549e-05
py03991	15.1994	2006.76	4484.38	427.367	426.312	33.8322	8.43537e-30
py03992	9.13641	29.0493	26.0905	28.3471	30.2083	31.9718	2.42304e-08
py03995	50.2727	46.0164	60.8051	117.288	137.224	84.1153	0.000140515
py03996	5.21328	8.01533	18.1749	20.0937	18.9031	12.2841	1.20109e-10
py04006	1.94333	1.22546	2.35298	3.91359	2.38337	62.1615	0.0110625
py04022	4.4263	1918.48	1634.61	93.2917	70.9431	14.9453	1.12203e-25
py04023	12.9209	6837.42	5062.8	573.845	592.886	74.0843	2.13436e-06
py04028	2.26701	0.528759	1.95424	12.0051	6.60375	4.56403	4.05411e-14
py04040	66.8472	27.9835	97.4398	137.88	127.095	60.637	0.000414831
py04042	0.81358	0.338659	2.91585	7.91801	4.9509	4.5339	2.05969e-14
py04049	2.00218	3.50409	11.7984	7.41078	6.85156	3.14072	3.89395e-05
py04054	2.88835	2.08854	5.75398	6.29313	8.57833	29.3056	0.00550376
py04059	6.27508	8.06093	23.6487	22.9513	23.9968	9.81644	1.04252e-08
py04070	3.28714	4.39508	7.5949	12.0426	12.7601	5.46298	4.70439e-07
py04071	8.45225	18.4267	28.4565	31.2586	36.2528	53.7963	1.10347e-13
py04073	8.30278	11.8105	26.8566	18.1441	14.3003	338.388	3.03105e-05
py04078	3.06105	4.02257	12.5608	15.6979	10.5939	16.6851	3.70808e-20
py04084	3.91799	14.062	11.6688	8.66862	14.8651	3.81461	0.00165468
py04090	0.955069	1.04685	4.45942	3.7746	2.2371	12.304	0.00710964
py04092	24.2765	49.0009	31.7003	49.0506	62.8287	18.542	0.00047753
py04094	47.742	136.329	490.26	284.05	359.678	67.6721	1.8994e-20
py04095	105.22	92.1128	148.701	241.21	236.655	100.583	4.2753e-07
py04096	3.47489	0.829727	7.49143	23.0125	15.6471	27.864	1.91675e-19
py04098	2.26203	1.44883	7.57475	6.87014	7.56236	3.89484	4.73052e-05
py04100	4.48128	6.23747	9.94495	10.5107	9.37463	11.5751	2.92781e-05
py04102	5.12433	12.0689	16.0077	20.9956	17.1429	20.7379	9.383e-10
py04104	0.568521	0.332364	12.9431	1.5577	1.38662	125.824	0.148662
py04113	2.77872	2.59067	9.59598	9.01843	9.55651	4.01492	5.83207e-07
py04114	2.79478	15.0611	26.9935	13.3739	18.6041	4.55011	8.45302e-11
py04133	2.25213	1.97774	12.0878	9.87185	11.0043	4.27562	1.13917e-08
py04135	3.71964	22.5189	23.0267	11.4552	15.016	7.2097	6.80883e-07
py04136	9.38709	3.90121	30.6406	97.4747	112.888	124.507	3.47115e-30
py04137	24.6593	39.5766	62.7545	50.4347	66.2464	56.6141	0.00448993
py04138	2.03584	4.49974	13.2875	7.10876	12.038	3.90439	2.34178e-05
py04154	6.1221	22.5748	61.334	33.93	44.1687	9.83183	9.60239e-14
py04172	9.26362	2.22429	18.6181	72.9604	193.601	122.944	1.84432e-17
py04175	29.3822	119.689	118.474	162.779	192.879	301.709	1.03999e-12
py04181	5.16658	13.5004	11.5747	38.0306	32.2146	35.4483	1.26456e-21
py04190	10.0055	3.19095	5.28505	20.9176	13.5691	11.4877	0.000870778
py04196	2.10202	4.47964	8.90427	7.51595	7.90567	17.6499	1.17606e-07
py04200	2.81797	0.228117	2.08853	12.8658	6.975	4.02246	4.45473e-09
py04217	7.45663	34.7769	27.0209	15.2038	10.9734	100.255	0.00437332
py04223	14.4026	22.1737	33.4166	69.6786	50.2428	38.2777	6.21769e-18
py04225	2.28802	2.13987	7.89262	7.84428	4.74763	2.66907	2.50372e-05
py04227	8.35945	0.781228	5.05784	27.8929	14.0184	13.3772	1.5017e-12
py04231	14.5063	82.7756	240.393	191.046	195.509	54.7501	4.06144e-25
py04233	0.359502	0.0890909	6.10853	1.04931	0.452453	73.9335	0.157359
py04242	0.79218	49.4282	119.854	17.2873	1.1439	7.07396	5.04322e-12
py04249	3.26681	2.7577	8.17293	16.9831	15.0033	11.8815	7.9861e-09
py04250	17.366	49.2074	44.5422	49.5053	43.6897	118.39	2.98204e-07
py04259	12.7916	7.03317	28.5967	42.785	25.2437	24.4432	1.82909e-08
py04261	8.23794	14.0727	15.0714	17.8387	18.7388	23.0797	4.85606e-05
py04262	5.64841	9.05048	18.3766	24.4357	29.8676	49.3761	4.13264e-10
py04267	7.43139	13.8776	22.4711	16.8649	21.6655	11.9965	0.000318949
py04271	0.113639	0.0124201	1.76752	0.486474	0.509855	80.5163	0.0607618
py04279	5.00299	6.32446	10.0406	11.327	9.30093	357.177	0.000258729
py04280	1.13648	1.59896	3.74823	5.04899	3.39826	4.21593	3.97018e-08
py04281	0.115211	17.6709	0.829089	0.542571	2.37882	0.483076	0.016101
py04283	5.32131	9.98358	18.032	15.107	14.1808	509.465	9.25832e-07
py04284	4.33867	1.04457	8.73025	11.4963	6.05976	1.72983	8.1037e-07
py04287	0.19722	0	1.59159	1.02528	0.236902	105.175	0.378756
py04301	35.4244	18.6174	21.5995	72.2725	57.0095	56.319	0.00019985
py04305	9.00376	2.27774	8.51996	44.6533	26.432	24.2084	7.57009e-22
py04312	4.87142	27.3064	31.7421	13.734	16.334	147.027	8.14321e-08
py04314	31.4518	84.0241	105.51	89.4785	93.7875	70.092	3.23023e-09
py04330	13.8452	22.7872	33.3915	28.1579	29.1917	11.5243	0.0240426
py04344	1.98841	6.20626	14.8485	8.75089	11.5162	2.78395	3.85601e-14
py04365	3.6826	8.37054	8.97101	9.8083	8.10818	11.7533	0.00161885
py04366	13.7328	46.7025	31.5103	28.9383	29.1091	21.6824	0.00010523
py04367	8.48409	2.50621	5.04387	21.1118	16.742	14.6947	2.51154e-05
py04383	2.81664	7.41159	11.0369	7.17322	10.2777	1.2184	0.000283154
py04388	6.01696	15.2846	17.0744	20.4501	20.4519	23.5339	1.2339e-10
py04397	2.95609	0.892195	2.87239	10.4385	7.53721	3.71051	2.18716e-06
py04399	5.18576	13.0707	19.1915	17.124	23.031	29.4984	2.15731e-09
py04402	6.32916	2.03833	6.40958	16.5162	9.5495	7.75009	1.22832e-05
py04413	10.405	10.1259	12.899	31.8873	20.3831	56.1577	3.07903e-09
py04417	8.13528	2.34281	5.8591	39.2007	23.8892	18.1269	3.50731e-13
py04429	2.93998	16.063	14.2217	7.45906	7.00992	50.1641	7.21012e-05
py04446	1.64908	3.64376	10.4101	6.2809	8.60652	2.04211	9.7076e-09
py04447	1.82295	3.72972	4.52787	4.5366	6.50998	15.5032	0.0116723
py04451	5.43735	2.68031	4.99317	11.3436	7.3333	8.3987	1.54507e-05
py04453	14.3301	7.06822	9.59909	31.0689	23.6245	23.8188	0.000623267
py04460	6.90112	4.53016	12.9407	16.0435	13.0021	6.34351	0.000184251
py04498	1.87644	4.64529	19.2279	10.579	12.2717	2.26112	2.3668e-13
py04515	449.347	1253.13	1236.21	1012.97	914.502	562.624	4.03092e-06
py04524	9.68244	47.7681	28.8144	25.5405	31.3442	38.7762	8.88547e-07
py04527	22.7972	33.5686	59.1051	48.0821	63.2758	20.6742	0.00037885
py04529	47.2616	16.7255	45.8178	197.221	117.747	110.891	6.4614e-18
py04537	0.0916727	9.02315	12.0445	1.4457	1.79727	149.238	0.000339404
py04539	427.19	2653.71	7511.68	7468.3	10627.8	611.003	8.90118e-51
py04559	0.790028	41.2687	1.50557	2.01873	10.476	0.250528	0.0282858
py04562	4.78387	10.5125	17.2428	11.3052	12.5316	124.433	0.00111363
py04574	7.78826	9.82083	17.5397	31.3089	20.222	19.3718	3.77821e-12
py04580	0.0999587	0.641655	1.1249	5.05157	15.2926	41.1142	1.88614e-05
py04588	2.85024	3.42377	4.60958	6.29982	19.8681	24.9032	0.0138801
py04605	12.1786	1.36533	5.19078	26.0438	14.6264	12.6695	0.00349009
py04640	6.40822	10.7108	27.6464	16.8113	22.3292	3.95101	0.000711237
py04645	8.29983	12.8882	20.8632	17.7942	18.4844	8.64155	0.00210551
py04646	9.73835	10.8197	22.7883	21.3928	25.319	11.1538	0.00310992
py04647	9.5738	18.1747	26.5116	23.5529	23.4101	25.6217	0.00132354
py04650	5.66199	13.6865	27.2747	21.8916	21.1413	33.1048	2.16913e-13
py04654	14.1961	53.2311	157.821	311.911	360.673	315.887	2.60529e-41
py04655	7.71008	20.2052	65.0045	139.836	165.286	126.889	3.92286e-49
py04656	0.273282	1.49149	0.629745	0.879894	0.581448	50.1145	0.116081
py04662	265.516	3106.68	4021.08	1193.57	911.361	316.388	8.84e-10
py04666	6.90333	3.49655	16.2791	17.017	10.2494	212.612	1.22582e-06
py04685	2.68375	3.49036	5.67488	6.66405	6.31276	4.18208	0.000302271
py04693	9.80176	7.50801	10.5189	23.1569	19.0308	12.2332	6.10802e-05
py04694	5.61041	0.882114	3.92691	21.5691	13.3354	20.4064	2.93133e-09
py04696	2.21589	7.23922	7.7343	9.08507	5.458	20.6769	4.77196e-06
py04701	5.74396	17.334	20.2729	17.4619	13.2226	12.9003	5.37617e-07
py04702	98.7165	2.58156	3.69137	209.796	228.9	101.269	2.20692e-05
py04703	2.62708	2.80968	5.31303	6.59603	4.3136	4.45851	0.00926973
py04714	23.6648	59.5671	68.0267	50.1279	63.2189	82.2729	0.000680687
py04716	18.1016	8.36398	35.6373	47.1224	51.3389	22.4956	6.9452e-06
py04721	1.44697	8.92012	9.55842	5.19299	5.25274	3.89591	0.000336378
py04722	41.4176	138.434	48.7812	140.212	96.4354	22.1653	1.70161e-08
py04730	1009.91	2624.23	2526.59	2402.36	2464.13	1486.1	2.34997e-07
py04733	20.2741	29.1701	40.2245	53.842	47.3046	29.9817	2.75198e-05
py04734	18.1962	32.4722	39.2775	43.8999	41.7498	45.0495	2.35746e-05
py04744	5.64739	5.43576	8.92758	12.7206	11.6271	10.1607	1.23172e-05
py04766	13.5566	9.63429	21.1382	43.3767	23.4269	40.898	5.21759e-08
py04771	1.53545	0.432215	1.64196	3.22488	1.77604	6.14325	0.00333914
py04774	5.43373	2.28047	14.128	11.9097	12.7269	4.99983	0.000955385
py04789	14.9887	40.9252	38.3759	32.9236	31.6233	62.5977	0.00010828
py04797	6.9365	16.0582	16.8385	15.9499	16.1629	15.8095	2.81704e-05
py04798	5.92424	21.2668	19.9011	12.1939	11.1435	6.8047	0.000428623
py04800	2.17634	2.21903	5.35924	4.93404	4.41182	1.86427	0.00011664
py04838	2.27037	7.51866	63.2248	8.90144	11.5981	1549.64	3.18819e-05
py04847	1.71919	1.4178	3.17782	12.8645	8.9506	6.78358	5.13578e-20
py04867	42.235	67.2345	87.5321	84.9776	68.5797	83.6731	0.000332514
py04897	4.75382	2.04407	6.21277	10.5909	11.6587	5.79652	0.000588573
py04908	7.54162	18.3974	23.5737	19.097	16.3357	7.92009	1.78723e-06
py04917	30.7554	134.036	129.174	75.4904	96.4396	78.6351	4.21629e-05
py04918	7.55622	9.10995	12.9232	71.2979	69.8816	29.5604	9.12772e-25
py04925	17.8184	83.9719	57.2903	71.3319	47.7179	113.227	1.56207e-16
py04940	22.6224	1699.17	886.667	162.714	182.005	11.0039	0.000830061
py04956	1.5634	0.811756	7.60006	10.8852	6.01345	3.50876	1.53175e-17
py04963	7.16809	18.6184	23.4269	20.6911	24.7915	19.0008	3.39261e-09
py04969	1.90234	11.2335	6.78693	9.29818	12.7418	40.8894	4.48989e-10
py04977	12.6046	91.5496	18.8404	26.2561	37.8484	164.859	0.0011867
py04984	15.9704	28.7438	20.6633	35.3069	34.6402	66.7586	1.20544e-05
py04990	6.46989	18.8853	13.8631	13.6328	16.7367	15.7199	0.0010081
py04991	11.7419	49.1932	23.0894	23.9528	22.9959	28.3713	0.00217432
py04996	7.79382	14.6636	22.8094	22.9483	43.5097	350.557	0.00062188
py04998	8.23435	23.5896	238.6	19.1311	12.3491	4931.68	0.0031744
py04999	8.44024	23.908	29.8451	22.6663	23.4361	50.5298	0.000266032
py05002	2.74539	4.23073	174.109	6.03558	5.56595	2422.55	0.055753
py05005	2.34751	2.57936	12.1468	6.75002	9.7656	3.16071	0.000290349
py05013	9.02345	3.14239	13.3329	75.0791	41.6129	48.0235	9.15587e-39
py05031	8.00057	19.2547	16.6016	18.3802	14.2247	12.7015	0.00252265
py05051	11.1189	37.1359	43.773	35.5903	32.7824	25.9311	5.26393e-12
py05055	3.81139	6.33412	8.55638	8.57938	7.9788	5.90003	0.000193897
py05061	23.1219	38.5666	51.5537	78.119	63.8679	103.498	1.05672e-10
py05071	3.91652	10.4852	12.5537	11.593	11.7507	9.67315	1.21845e-05
py05076	1.53089	1.30999	13.7142	7.29453	8.64738	1.63641	2.66573e-07
py05081	59.107	138.103	155.283	144.495	156.899	138.48	5.68108e-06
py05086	110.405	188.813	213.023	256.165	256.344	449.917	1.48542e-07
py05096	3.39393	9.34476	9.76119	8.22702	8.27627	3.63819	0.0292006
py05123	3.62137	4.41771	12.0836	12.8612	8.28176	10.1307	0.00106844
py05127	9.89411	15.4607	22.77	20.3061	37.839	32.9649	0.00253159
py05141	1.41954	2.62269	7.49494	3.32089	4.87314	0.884144	0.0161309
py05142	1.54656	1.69645	3.88375	5.06526	4.66493	3.77517	1.47286e-08
py05144	94.2894	73.0683	58.405	205.214	54.3902	909.975	0.00191177
py05150	13.361	7.55563	12.9321	273.497	255.593	67.9539	2.11433e-33
py05154	12.2891	1.23848	7.22454	45.2104	23.1966	18.8408	3.5978e-09
py05166	69.2262	63.2836	132.929	184.197	182.39	96.2213	1.68473e-05
py05167	29.3439	29.758	53.0897	60.8669	66.1567	40.7617	0.00140831
py05168	45.855	50.354	92.8389	101.333	106.687	66.7211	0.0013066
py05186	10.1678	32.523	30.8776	23.609	20.7093	20.9702	5.75526e-06
py05191	4.17454	13.3087	5.53947	10.9313	7.92031	3.94361	1.45953e-05
py05200	14.7787	24.7616	36.0945	31.61	27.9078	22.1077	4.0056e-05
py05206	6.90742	20.4625	26.1397	21.208	23.122	18.4566	1.13098e-08
py05220	5.01191	2.09524	14.9449	34.8624	19.4873	13.5323	3.89264e-19
py05221	11.6797	6.66168	5.6875	25.7815	17.7707	59.6248	8.95624e-05
py05225	10.3548	16.4246	25.5471	22.4332	20.3008	15.4414	2.56909e-05
py05258	1.18532	1.26796	7.7628	18.512	9.2536	14.698	1.26556e-22
py05261	15.7378	27.9948	57.8678	38.2108	43.0339	13.3593	1.51455e-06
py05268	3.50468	1.57053	3.85588	7.69985	8.60253	5.62082	0.00515789
py05272	11.021	25.9896	31.1045	27.3958	30.9109	35.8585	0.00019831
py05273	32.7848	53.3644	101.721	74.5219	82.2861	54.6086	3.60652e-05
py05284	2.72378	2.20361	3.8514	5.85765	8.98607	8.65378	0.00358743
py05292	6.9974	24.7332	40.906	22.5287	31.7227	12.9293	7.32371e-07
py05293	0.946581	0.525359	7.25891	5.87488	5.3591	2.72272	6.52271e-13
py05298	2.46618	7.29793	6.98854	15.8218	13.3696	60.9358	3.39261e-09
py05301	1.98936	1.92566	14.0783	9.4125	10.0122	3.26833	3.01219e-09
py05307	0.997183	0.407266	1.18338	5.1105	6.20782	2.32705	2.63062e-06
py05319	2.1427	7.15514	3.72274	5.23607	4.51385	5.78473	0.000157352
py05320	60.9447	149.779	210.743	156.946	164.144	151.767	8.09763e-06
py05321	8.5552	28.8137	24.2756	22.4484	27.2108	37.4624	1.02116e-05
py05322	65.975	39.0171	102.585	143.888	111.544	69.0735	4.03938e-05
py05324	5.73287	14.3763	29.9002	19.3512	22.6294	7.18195	3.11362e-06
py05340	1.30637	4.18334	4.95517	3.47991	6.90538	21.1152	0.000418092
py05353	52.3318	162.616	52.6194	194.513	118.395	19.9359	6.82136e-08
py05354	6.99654	10.7552	8.4254	18.9486	13.6587	11.922	1.03229e-07
py05359	15.879	2.93049	3.81159	74.7541	10.0956	21.9514	6.36609e-19
py05366	21.2025	4.11968	6.49882	60.2999	41.4413	40.9885	5.13171e-06
py05392	18.9371	6.02722	42.4012	49.8157	38.5725	36.0101	0.000798779
py05402	24.8924	33.9459	25.4202	55.7156	73.0002	45.8411	0.00452335
py05410	4.6933	7.01045	12.3117	9.44155	9.60901	6.10005	0.000198066
py05412	1.42012	16.0446	17.3211	10.6472	11.52	4.31181	2.37944e-15
py05420	18.5507	28.8656	83.2121	48.2812	53.8318	13.3493	2.30024e-05
py05431	17.274	35.6237	43.2357	42.0412	42.604	51.4479	1.24129e-05
py05436	3.53294	3.01538	5.41888	10.0582	5.41794	10.1311	4.27293e-05
py05444	1.86365	11.7575	11.0731	5.13634	10.0452	5.22763	0.06527
py05451	6.98069	15.9411	28.7067	16.154	21.9009	6.01015	9.98571e-05
py05462	2.59086	8.03854	5.61162	7.1616	13.3304	55.4642	0.0025212
py05478	6.87461	10.3836	12.9064	15.9407	12.7916	11.1492	3.70591e-05
py05482	3.36532	0.574894	3.7824	22.9343	12.7419	10.5791	3.28682e-13
py05486	4.031	6.26904	16.4677	10.4543	11.9048	8.96153	0.000234016
py05489	39.9167	822.428	834.702	93.3632	195.421	77.851	0.000247654
py05506	2.95228	10.4204	14.2973	10.8327	12.5032	8.12045	1.65515e-10
py05512	0.0875153	9.3125	3.19729	0.831291	5.74541	1.10867	0.000677008
py05514	1.93954	2.6627	11.0137	6.84003	7.84228	2.19413	3.83837e-08
py05515	858.224	2131.16	2305.5	2148.29	2250.51	1266.42	1.57359e-07
py05525	19.9682	20.7779	71.829	46.8372	44.565	18.0711	0.000127242
py05526	27.0824	67.8627	85.9273	61.301	68.9067	19.0291	0.000418092
py05540	1.26667	0.934439	35.3632	17.0556	14.8642	50.8223	6.01553e-10
py05542	57.9321	111.342	247.718	221.15	254.566	42.1867	2.0469e-06
py05543	2.34093	9.98714	28.5484	21.5589	19.7254	19.8719	1.90238e-19
py05547	6.20568	7.41117	11.5196	13.8297	13.1509	27.213	0.00036737
py05566	9.11852	13.4084	29.2171	21.423	23.0297	13.4893	2.70788e-06
py05575	13.188	27.6697	29.0562	28.7404	30.1254	17.9454	6.74999e-06
py05577	9.23717	26.8282	19.2469	25.8564	25.559	52.3115	8.00218e-09
py05578	2.34041	10.9134	6.45182	139.88	151.845	62.1397	3.67495e-78
py05583	5.89436	12.0192	14.1346	11.865	17.8966	4.08756	0.00125183
py05590	4.17707	3.66685	11.2422	22.3134	16.968	14.0798	1.84597e-15
py05593	14.6849	35.3154	52.8774	39.0182	47.231	202.148	6.07418e-07
py05615	0.379741	0.788987	2.44446	0.780259	0.482893	24.1123	0.536319
py05627	4.35602	11.2471	13.6402	10.729	9.38537	45.6699	0.000640532
py05630	15.088	46.3749	45.8584	32.7181	42.398	32.0318	2.92253e-05
py05645	3.35731	3.93101	5.08551	9.10563	6.02701	8.21421	1.03737e-05
py05673	5.93415	8.42949	7.2401	13.1204	13.1056	12.2031	6.01172e-06
py05681	107.632	338.269	314.55	228.732	298.577	215.678	6.44489e-05
py05682	4.06817	15.8243	19.7046	14.8982	17.0407	25.6594	1.52711e-07
py05693	4.42874	3.5105	7.52382	13.7977	11.3136	5.98076	1.10719e-08
py05700	6.31646	15.7737	21.9765	12.7224	11.7379	332.091	0.000176155
py05704	3.21367	3.96072	8.44009	8.19982	9.16805	11.6499	6.67369e-06
py05708	3.0843	0.424609	9.53949	8.19511	9.9083	2.28186	2.13536e-06
py05710	4.9018	10.37	14.4576	14.1693	10.4034	10.4966	5.59268e-08
py05723	4.63018	6.1396	12.8858	10.8007	9.53441	11.8365	4.8061e-05
py05724	1.02696	3.44959	11.9549	4.05033	6.39061	1.59473	3.47676e-05
py05733	24.2014	61.1717	45.8333	53.3685	48.3759	45.7568	8.36875e-05
py05740	3.11499	3.61927	9.00646	8.27114	7.25977	24.5181	0.000358912
py05781	16.7224	11.259	10.1061	66.9628	120.536	320.96	6.68916e-09
py05805	0.135675	1.15785	3.33097	6.40727	6.08741	5.68855	4.40434e-14
py05810	1.38185	4.64698	12.019	6.64778	6.66576	1.3429	1.65287e-09
py05814	7.20673	8.20493	9.01563	15.6928	12.2534	30.2324	0.00176464
py05815	2.8718	2.41759	3.73659	9.13109	7.35583	8.08356	9.56851e-09
py05830	23.303	117.207	101.13	101.803	60.2494	89.1148	1.58922e-08
py05831	10.7158	25.3779	36.6686	50.497	44.1328	37.9636	1.13823e-09
py05832	11.1402	49.1435	46.9603	58.4463	48.9398	51.8544	3.38364e-10
py05836	5.75281	15.2991	19.622	16.9917	12.1867	14.939	4.29549e-06
py05848	0.121991	0.190807	1.80265	0.434363	0.223654	27.5836	0.0493452
py05872	143.629	1030.34	325.266	925.16	377.953	3311.35	5.52368e-18
py05873	10.3249	21.2567	22.1457	29.2387	21.673	45.5026	9.2265e-09
py05877	3.15422	2.2825	3.49848	9.32886	5.92042	9.12802	0.000133509
py05885	3.11792	2.01057	8.29715	8.53132	6.89444	4.51805	1.03855e-07
py05891	20.8056	48.0227	41.2169	44.6423	29.9462	41.9257	4.35013e-05
py05896	19.6087	107.586	85.62	55.0205	56.8753	85.3073	0.000750751
py05897	19.4794	75.5336	77.3453	65.1716	68.4285	85.3829	9.89833e-06
py05898	14.4008	30.4215	36.0554	29.7829	30.9554	35.7524	0.00424461
py05904	7.11315	5.27329	9.11852	15.9471	14.7663	37.5642	7.41008e-07
py05908	2.5066	3.74234	6.54199	5.71654	5.35654	10.2112	0.00036603
py05911	0.318553	0.157231	6.8149	1.16589	1.76112	271.698	0.025997
py05915	13.4485	2.59894	11.4964	63.3955	35.317	38.3328	4.38793e-23
py05916	16.8093	9.08067	16.4744	37.3235	37.518	30.3174	1.07931e-06
py05926	4.78754	9.44667	18.8732	17.3955	16.6342	12.1591	2.86323e-08
py05927	7.8224	18.1933	29.4535	24.0276	22.8795	18.1392	2.38585e-07
py05930	18.5114	214.934	125.346	82.3314	61.6172	39.4554	2.28349e-12
py05933	6.33349	14.201	28.5029	416.856	347.929	142.271	1.6325e-106
py05949	15.8445	231.981	114.98	1150.52	1026.57	1214.53	2.03764e-74
py05955	9.78641	21.33	21.5892	60.0911	40.3066	40.3176	1.41656e-21
py05957	6.64926	4.71051	10.728	18.6252	15.9238	25.8309	7.84147e-05
py05960	5.88876	15.1908	20.6648	15.9894	15.2329	213.829	3.56356e-06
py05983	6.64038	7.75576	16.4805	33.6958	18.0334	26.2764	7.64391e-17
py06002	3.44138	7.77477	23.7774	8.37886	7.53959	322.475	1.16602e-05
py06010	8.6146	22.3651	37.7055	22.5518	28.4382	11.2573	6.30949e-05
py06019	37.525	133.613	127.811	148.007	102.247	113.871	7.932e-11
py06029	2.04048	0.892119	11.9541	8.91995	10.0401	2.38903	1.71623e-11
py06036	12.9116	32.5715	36.4808	28.6222	28.3184	16.3447	2.2517e-06
py06052	2.51679	1.78787	5.55077	6.82796	4.18412	8.38086	3.19308e-05
py06054	3.11617	2.63032	6.38378	6.78586	5.79551	6.26123	0.0116799
py06056	5.27159	11.1336	11.7419	11.4966	9.35816	9.96201	3.98249e-05
py06058	6.20957	15.1955	17.9925	15.6265	21.8964	23.6138	3.00079e-05
py06059	2.28054	2.49072	5.63076	4.96088	5.63876	2.77774	0.00308094
py06066	11.6791	21.8177	18.2569	29.012	20.7386	15.7204	3.89254e-06
py06075	7.68134	11.4593	15.9655	37.7407	18.6932	19.4793	8.33157e-15
py06080	29.8878	45.0888	55.1377	120.642	119.643	84.5674	1.01742e-11
py06081	23.8825	31.232	46.3923	52.404	45.2222	32.5874	6.43891e-06
py06085	66.6734	63.031	2.19603	144.27	17.272	11.8052	0.00068429
py06088	0.174081	0.285325	0.331386	0.444768	0.704947	14.3155	0.160099
py06089	0.347009	18.0547	34.0728	47.093	83.9197	7.49185	2.77931e-50
py06091	8.97725	7.65499	11.1133	18.8405	16.3488	7.26749	0.0015008
py06095	20.1034	30.1775	32.9572	45.4304	34.6545	41.4486	1.96586e-05
py06114	0.0330928	0.286002	0.797036	0.918593	0.454057	22.7524	5.06034e-06
py06122	2.18794	4.51028	5.41035	4.57024	4.08961	3.42966	0.00497755
py06123	32.5113	23.6264	50.2734	167.569	112.683	81.1081	9.62432e-15
py06124	5.46767	1.38868	19.7663	18.7672	20.5972	6.42164	1.64242e-07
py06126	7.50987	8.93582	13.7994	33.0494	31.9651	27.9699	2.26695e-12
py06150	7.42987	9.11299	29.6286	43.4445	28.3423	45.8371	5.41497e-13
py06152	2.777	5.0283	11.3869	7.20244	7.62486	3.02213	0.0119608
py06161	46.1515	166.372	136.809	120.952	147.871	102.384	1.04106e-05
py06166	3.91217	10.0284	16.3658	9.47693	14.4419	6.18309	2.53251e-05
py06167	3.177	6.71935	9.6217	7.26842	5.82827	5.97209	0.00763156
py06172	1.28982	1.06069	7.21334	5.51472	6.09255	1.62319	9.11922e-07
py06196	0.453484	0.500015	1.91412	0.984274	0.877455	33.5642	0.263827
py06202	11.3561	16.4027	23.5754	30.4047	21.9109	32.0797	2.14218e-08
py06213	1.93417	0.501315	2.43157	4.32264	2.70216	9.53612	0.000904668
py06216	4.29554	134.066	4.87585	18.3862	8.14118	1.44356	9.90056e-05
py06236	19.9787	61.9927	69.2031	43.042	52.7782	12.6193	0.00162069
py06242	15.8375	7.91809	19.8754	38.1537	33.7687	15.8607	0.000890252
py06258	17.9005	18.0426	47.6884	46.6039	34.5675	17.9243	5.42604e-07
py06271	1.13193	3.73536	7.79722	7.30887	6.63093	5.68626	3.64713e-08
py06272	2.66752	18.2875	14.065	7.03363	6.21583	8.19398	0.00142766
py06273	13.1467	43.1949	31.5381	29.5781	35.4987	39.7085	1.85938e-05
py06280	2.03205	42.3187	15.6276	11.1708	9.08696	6.21868	4.99093e-16
py06288	3.41892	1.00541	5.04413	8.04502	6.30261	2.47193	0.000680042
py06305	7.67842	9.78693	64.1274	17.7955	12.8884	1230.49	0.000242972
py06312	16.5935	9.22602	28.0545	42.9019	34.5506	21.6938	7.89269e-07
py06321	23.3536	75.8164	83.2294	67.8911	66.8198	45.7566	2.34261e-08
py06342	10.3275	3.51375	11.485	26.3234	15.0465	8.55831	9.47346e-05
py06359	2.17272	3.00776	2.75517	5.97893	4.77005	4.16259	1.35119e-05
py06373	8.964	20.5788	35.0231	31.1075	38.6167	20.4641	8.09869e-14
py06377	0.237428	8.08874	25.6201	9.99348	12.1646	2.56049	1.82618e-45
py06378	4.4336	2.77117	8.77421	12.5456	8.04087	3.90393	2.12561e-06
py06382	10.6646	19.6967	21.5573	36.78	33.6465	31.8888	3.24697e-07
py06393	4.68732	8.37742	17.558	29.2136	18.1133	189.933	1.22984e-20
py06400	26.678	48.4644	51.6617	335.794	347.616	76.5352	1.70847e-55
py06402	35.6038	4.65655	59.3645	275.731	162.873	272.767	2.49355e-29
py06415	16.2957	6.66041	26.9925	45.5486	24.235	14.5865	1.43813e-09
py06419	2.31429	1.65783	5.97729	13.2179	8.71677	5.06772	2.2152e-12
py06436	21.1027	26.6523	21.8873	95.4297	139.472	31.8517	6.80757e-15
py06439	6.22124	1.4156	27.9621	19.1001	23.2604	5.54464	2.4727e-06
py06441	138.92	8.77311	36.2298	310.578	326.979	44.7655	0.00126862
py06461	3.9078	5.05701	16.8723	16.8956	15.1812	8.08248	3.65041e-15
py06479	4.15959	6.99597	8.26583	8.44893	5.59038	4.35579	0.0199184
py06491	4.92332	12.3164	13.9259	13.2662	13.3892	9.4698	3.23209e-05
py06494	0.602438	0.306501	0.736	1.58291	2.89023	21.399	0.0767266
py06504	0.334707	1.76528	1.11033	3.03669	2.57587	8.87757	1.32126e-08
py06510	178.522	565.308	595.663	363.148	384.967	339.044	0.00292586
py06519	39.1834	207.09	191.239	125.69	106.278	49.5766	5.6469e-07
py06520	17.9293	5.50317	27.2726	36.6446	24.1914	20.368	0.000215043
py06521	5.9368	3.12231	10.9163	14.0789	11.35	6.62237	9.87433e-05
py06531	10.0558	29.0847	33.2416	30.7534	35.3276	19.3491	5.40126e-06
py06537	4.14667	5.79662	7.0746	10.6683	7.47375	5.08471	0.000158696
py06543	2.89506	1.93936	4.27763	7.30754	6.65602	7.71367	8.27437e-05
py06555	5.83412	69.1093	36.0457	59.9326	45.948	153.714	1.53006e-24
py06556	5.14775	11.8726	14.0297	14.0774	13.624	27.2449	3.04352e-07
py06561	3.78416	5.11243	11.8876	14.8	11.9969	8.89709	0.000223887
py06562	10.8929	10.9024	21.1569	23.3504	19.2455	19.3824	0.000142197
py06570	20.0716	32.3766	36.5171	45.3174	50.1133	22.8103	3.25063e-05
py06576	3.03004	0.695521	12.0976	11.0079	5.94614	94.7988	3.4849e-11
py06577	10.3544	1.32198	6.13173	25.9616	18.7753	18.8137	5.46708e-06
py06581	4.55535	6.65155	11.654	12.1041	11.5758	72.3382	3.63518e-05
py06582	5.92746	2.38792	4.36059	17.0252	10.5793	17.0989	8.05531e-08
py06584	9.25989	20.188	38.549	30.3052	32.837	35.771	1.20763e-05
py06586	2.09124	3.912	5.83958	11.7077	32.979	108.67	0.000684568
py06593	1.7238	14.2682	8.486	6.697	6.70299	1.40815	1.85471e-05
py06601	7.15099	0.889431	5.20391	21.3025	15.1787	9.05628	3.13264e-06
py06612	6.02847	8.74777	23.8026	20.6195	19.6203	7.07684	6.79364e-09
py06614	3.7749	11.7033	23.5083	19.8312	18.0493	26.783	6.7068e-13
py06622	0.844754	0.595894	0.630208	11.0581	1.35984	5.78554	5.9292e-18
py06627	6.08261	10.2841	10.4186	12.8401	11.6941	12.0707	0.00150028
py06631	2.20752	4.85486	2.08837	157.272	191.402	60.0292	7.17811e-10
py06634	4.07611	6.5101	8.10217	11.3622	9.09681	11.3872	1.79566e-05
py06643	6.61102	3.48373	9.55175	26.4191	16.3585	17.1186	3.46523e-14
py06653	20.0816	27.4962	92.1587	64.341	100.344	33.8036	1.38426e-10
py06654	1.64315	2.64687	4.90261	5.48262	5.76571	2.4046	0.000588573
py06661	8.65612	6.12401	13.4555	27.0078	19.4364	15.7774	6.7965e-06
py06662	6.8228	19.1814	28.9597	17.2206	21.829	6.42418	0.00016436
py06671	1.98867	5.61988	7.57499	6.77825	8.01365	5.03157	5.55669e-07
py06675	8.51519	4.71324	13.1532	18.2347	13.1881	10.1957	0.000236017
py06680	297.578	110.553	137.183	608.904	703.691	1082.39	0.00019917
py06683	15.6944	41.0838	40.4973	39.2431	33.7806	28.1669	1.00559e-06
py06684	2.52869	3.52283	8.20731	6.10407	7.16671	5.37159	6.09568e-05
py06689	1.67186	3.02776	4.87626	5.68291	3.52428	3.33848	4.66166e-07
py06692	2.84154	7.09674	14.3527	8.55474	12.5135	3.61544	8.65754e-05
py06693	0.610804	4.26983	0.819298	2.47407	3.69463	5.11428	0.000943628
py06695	6.43568	0.615456	11.7239	35.03	25.5344	50.6727	1.52237e-19
py06702	8.57706	5.96788	27.4925	30.7542	33.6042	6.68366	1.76912e-08
py06707	1.96761	7.32706	2.30866	7.45125	12.9625	6.09798	2.36977e-08
py06726	3.3186	9.07648	17.6505	11.8691	12.1936	5.23688	1.03371e-08
py06728	17.3304	12.0806	22.0838	43.2438	34.2764	42.7374	3.33049e-06
py06736	12.4707	38.7723	32.9286	26.0272	26.7252	78.1645	0.000178716
py06739	5.67263	19.8168	22.1658	13.7131	19.8726	13.4342	3.22621e-05
py06744	0.118116	0.0189132	0.766221	2.47286	6.06715	2.29778	3.85243e-09
py06747	43.1736	69.9568	38.1566	119.299	133.562	75.3475	2.56903e-06
py06748	2.55954	3.05227	4.46506	6.35591	6.64497	3.27419	0.000526155
py06753	2.57532	19.268	24.4958	16.4653	24.4595	63.2687	2.39148e-07
py06755	164.401	963.518	1298.63	1692.76	4083.16	69.2399	8.04405e-28
py06760	6.49089	1.163	3.03133	16.0119	10.4936	13.6141	1.72454e-06
py06761	22.8394	17.6718	29.1608	73.6297	55.7242	56.1496	4.02432e-13
py06762	35.1022	99.111	121.661	97.2457	116.428	87.8936	6.80221e-08
py06766	6.58112	9.31991	23.1491	20.6164	22.3092	14.3043	1.47792e-06
py06778	20.7512	26.671	37.213	48.0084	55.1117	45.2099	2.14569e-05
py06782	2.7886	2.48283	10.5144	5.85708	4.03935	1.93773	0.0110144
py06783	1.84665	1.41063	6.20301	4.25196	2.5914	1.25749	0.00274105
py06795	41.5572	67.441	585.437	89.5803	67.0174	12755.9	0.0023259
py06799	4.35616	0.302915	7.9934	43.4148	19.7566	18.0673	1.38823e-27
py06800	2.6243	0.293856	5.79391	42.0482	23.1841	20.7327	1.19412e-42
py06805	20.9252	82.6945	75.6331	44.1433	59.2317	24.7907	0.000242877
py06820	182.327	332.166	409.814	445.451	402.645	414.964	1.65512e-05
py06830	12.2105	0.564884	8.52992	56.9833	33.3739	30.346	2.07559e-21
py06834	21.3778	32.3657	56.5144	101.129	77.1174	63.4122	4.35454e-14
py06867	3.69745	12.148	11.9771	14.9127	11.6788	11.5257	1.28121e-08
py06870	4.05127	24.8463	38.3936	12.6831	27.6252	3.35572	0.00649446
py06875	3.2868	2.96757	12.9491	9.98267	14.2997	7.79072	0.000349981
py06886	3.89581	945.339	325.759	73.0527	46.56	12.0148	3.83329e-35
py06888	744.577	82.7617	98.338	3090.76	4249.09	3228.11	1.48268e-08
py06889	7.796	17.3546	36.8457	21.5418	32.778	76.9534	2.67985e-05
py06895	15.1514	4.15735	11.1844	56.073	83.0513	35.8069	4.24752e-12
py06896	1.57406	1.12534	6.04303	11.0447	9.42527	11.6306	5.34603e-10
py06897	7.95806	14.0078	20.9057	17.0117	13.6226	18.3228	0.000214208
py06906	2.44623	6.79381	12.2224	9.93043	9.57791	5.54195	2.79287e-05
py06907	13.2479	613.089	549.826	50.4442	158.066	23.2635	1.80623e-07
py06915	7.56201	7.72832	9.44209	18.3364	21.2908	53.4054	0.00157176
py06952	1.75441	25.6409	210.085	28.6769	32.7542	3837.11	1.82945e-10
py06963	1.61616	1.60463	4.37717	10.6247	5.58687	14.2411	4.9439e-17
py06977	6.75802	21.4586	22.2978	22.0103	22.9091	15.0587	3.22054e-12
py06984	0.229302	5.30408	10.7525	89.7199	127.834	78.4368	4.23044e-23
py06991	3.5535	3.00887	7.49073	10.6264	6.78779	5.36879	8.22903e-06
py07008	13.1464	22.7601	23.3631	32.6067	32.76	30.0174	0.000172616
py07014	12.7099	101.565	113.01	70.4752	90.4685	43.9701	4.15485e-20
py07019	2.19326	3.44675	4.7613	6.42478	5.21091	4.96719	1.65423e-06
py07049	8.13068	17.031	21.1758	28.4783	22.161	16.27	3.04052e-09
py07050	7.64988	15.6357	20.827	27.5667	22.4539	16.1416	8.19087e-07
py07051	35.4175	58.4281	55.6106	78.2916	83.6052	62.9971	0.000110388
py07059	1.48284	3.98085	3.45374	5.49015	6.20118	39.2456	7.01913e-07
py07071	2.95748	45.8589	36.3688	19.975	29.26	19.5133	1.26763e-10
py07078	5.10226	15.1277	22.3511	20.175	36.8731	78.4196	4.17359e-08
py07082	14.1141	31.0756	26.3624	38.2043	37.4928	27.0451	5.62659e-08
py07086	17.3736	28.673	39.6397	49.8142	45.3076	40.7542	2.43963e-05
py07093	8.09566	35.0221	40.0716	52.4093	61.2303	383.867	2.42473e-13
py07094	2.97008	4.46494	10.0504	18.9576	16.521	9.88908	1.64499e-16
py07101	11.1352	35.9255	14.6403	25.1193	34.351	74.3055	0.00327133
py07108	45.4498	84.1288	133.761	109.716	113.698	52.3509	3.25365e-07
py07113	12.1123	22.2949	33.5629	29.4565	30.7607	16.0368	9.01816e-07
py07118	2.80564	33.8899	13.7808	40.936	63.1509	2410.82	3.00832e-31
py07121	19.1356	62.52	24.5987	72.1182	78.6923	25.7785	4.35505e-06
py07122	0.734257	1.07249	2.22087	162.708	181.745	48.3068	2.3178e-70
py07127	0.762398	0.178241	8.59634	8.34709	3.98965	31.7149	2.7625e-13
py07128	0.488628	0.192638	6.95652	6.81792	2.91936	29.5594	1.92229e-22
py07129	0.45236	0.317153	8.08019	7.19327	3.72476	35.7497	1.10781e-26
py07135	15.7255	75.8704	48.6196	48.3074	27.3518	83.937	1.08631e-05
py07140	76.9728	140.638	215.684	205.71	152.521	192.995	4.1783e-07
py07141	19.6043	22.8482	22.9004	40.3663	41.7847	67.5	0.000582273
py07159	1.99303	94.1478	15.6858	8.13706	9.07872	21.2158	0.00337497
py07172	34.4589	59.753	73.0944	99.0631	67.3255	75.1334	2.38202e-08
py07177	16.8689	69.4668	77.6333	47.9357	56.7305	25.0536	1.59222e-05
py07180	0.203775	0.231742	0.278587	3.05744	2.94672	5.34264	0.000182718
py07183	10.7781	52.4266	38.7975	28.7123	37.5159	24.4554	3.50898e-07
py07191	7.8327	8.46124	13.3837	18.9593	12.8	11.1169	0.0059216
py07202	3.59274	3.81899	5.16611	7.99398	5.68607	6.79978	0.00015825
py07211	30.5011	34.8563	78.755	103.672	74.0694	39.7845	1.28264e-05
py07230	3.0068	0.463815	1.53842	12.214	5.86286	21.1007	1.0722e-08
py07253	12.6143	22.5747	19.1168	26.4298	22.3405	18.9389	0.0345273
py07254	6.29975	11.9374	14.6354	15.4395	13.2623	11.7789	7.95239e-07
py07269	2.51817	3.41427	8.17307	6.06282	11.269	184.999	0.0243948
py07270	2.85302	1.74624	2.64515	6.34777	5.66988	6.07062	0.000496721
py07279	73.2453	6035.69	7822.29	1292.16	1836.89	118.11	7.38787e-07
py07280	0.0168263	0.245703	0.333616	0.23846	11.938	1.32015	0.0902104
py07281	11.4692	30.9103	35.3403	23.2843	38.5952	55.7545	0.00485105
py07283	10.3193	7.61698	18.8849	23.2483	20.0429	15.0378	6.1487e-05
py07292	7.21405	15.6422	17.7719	18.1367	13.7239	19.2053	0.000284704
py07299	1.33403	4.87798	6.47284	6.62405	8.63422	4.88448	6.55982e-15
py07306	5.51407	8.94791	16.9801	14.9268	16.3183	8.08182	2.43084e-05
py07309	57.5102	145.478	122.098	115.436	101.718	64.7227	4.15062e-05
py07311	4.09895	6.83098	7.27756	8.65924	9.61182	11.763	0.00350875
py07316	2.7524	5.69851	22.1561	11.7822	17.5481	3.99101	2.06462e-06
py07328	1.69641	2.14219	4.79057	6.4573	5.20514	2.6534	5.28834e-09
py07335	4.11501	6.50984	11.8052	8.60024	7.46218	9.48809	0.000876097
py07336	1.83872	1.84957	5.05257	5.11026	4.17542	4.56692	0.000123145
py07347	3.86403	0.799047	14.8518	27.9371	14.9368	55.0439	1.09374e-23
py07351	4.38816	1.1835	6.68822	13.4345	8.32273	8.53458	4.01818e-07
py07356	6.43366	7.85065	15.9378	14.4367	10.9726	14.5861	9.13851e-05
py07368	1.76124	2.45089	7.73182	7.19214	6.0372	3.03765	6.64386e-08
py07369	2.49209	5.04692	10.2119	9.87047	10.0126	4.31546	6.62156e-09
py07372	96.4381	55.903	45.6469	280.562	223.453	268.368	2.98471e-10
py07378	19.3397	5.1566	29.5673	44.741	47.9731	22.6564	5.88283e-06
py07381	4.23325	12.5989	8.83259	12.3232	13.4395	49.779	0.00015103
py07384	158.819	27.8531	39.2702	574.883	811.01	516.651	1.11556e-09
py07403	0.739433	2.5693	3.59772	1.61745	1.4657	7.58595	0.0058498
py07404	54.95	74.3726	95.4369	202.668	233.044	90.9829	4.0141e-08
py07407	1.11126	6.76654	1.09672	2.92133	3.16008	4.77959	0.000365246
py07440	0.948549	0.28582	1.97909	17.1495	10.6442	5.94231	5.40868e-21
py07446	1.79964	2.12128	5.1515	4.18108	3.22505	1.5999	0.000878341
py07459	42.9411	1671.03	7122.38	7354.17	19588.4	168.991	2.87174e-86
py07462	70.0691	65.6626	194.8	254.155	219.103	103.321	3.21514e-09
py07465	2.56583	2.06084	5.87799	5.66396	5.944	3.27885	0.00052896
py07472	0.689734	5.8045	8.62499	5.43239	11.2165	7.86447	8.9418e-12
py07473	0.732982	6.19588	10.4248	5.37199	9.53762	8.01293	7.52514e-13
py07488	9.44532	3.88002	9.41411	32.2061	18.5281	25.7652	7.86577e-13
py07489	6.7384	2.05654	3.99706	14.9258	8.55412	10.7452	8.67268e-05
py07499	2.50525	7.01453	11.2911	5.12609	6.79994	4.71727	0.0109623
py07504	31.5307	29.8489	28.1179	63.9166	72.9785	50.9569	0.000142842
py07514	23.8077	8.34457	33.9103	59.8064	39.9584	56.8847	2.21444e-05
py07515	23.8679	2.65834	51.1337	198.13	279.562	29.1632	3.40984e-31
py07532	6.11976	17.3087	23.8001	18.0669	22.2758	12.7742	3.1218e-06
py07544	10.7263	5.60748	7.82483	31.3711	17.3338	8.74118	1.19339e-10
py07545	3.22144	4.89564	6.97498	6.6626	4.19729	10.71	0.00109537
py07552	54.2649	468.619	358.503	335.869	232.517	320.142	6.54389e-13
py07579	15.0475	9.97132	54.5627	51.6321	52.975	20.1293	3.84803e-07
py07593	4.70384	12.5965	14.2268	12.1186	11.4827	18.4481	3.32765e-06
py07611	2.54277	5.17146	7.23124	8.11635	5.85843	4.98915	1.41964e-05
py07618	22.2763	138.117	98.9818	57.9742	58.0319	32.0409	9.92444e-05
py07625	11.0386	4.73308	30.8076	83.2772	66.5744	26.9542	1.78225e-19
py07627	104.225	174.323	155.007	226.23	229.434	197.574	2.26378e-06
py07632	2.63441	4.268	3.90577	7.36974	4.98244	5.7641	0.0607925
py07635	4.7232	12.0466	16.9996	15.3054	15.8077	13.6713	8.01233e-07
py07638	5.90306	6.71885	11.5814	27.9511	19.7322	19.016	5.48481e-12
py07639	4.41551	10.2979	12.086	9.12518	10.505	15.6659	0.00195017
py07651	7.6765	4.85866	8.43434	31.5906	27.2648	16.0443	3.22946e-13
py07667	3.08814	8.44541	10.6079	10.5978	8.429	7.91759	2.87055e-07
py07668	21.3295	1.55042	10.2923	100.543	159.813	57.0744	1.75437e-09
py07670	5.36306	11.9766	12.9884	11.3103	10.7698	5.91126	0.000110062
py07672	6.55424	6.72724	6.19688	13.9355	16.4439	8.66418	0.000242877
py07695	1.1236	8.424	5.98182	8.58391	7.90478	3.36258	0.000290349
py07697	4.59221	16.3531	48.5024	36.8221	48.6457	13.5238	7.21247e-15
py07698	5.93648	40.0176	30.0568	34.3394	32.7479	25.8667	7.5146e-12
py07702	12.9183	43.0789	36.9996	29.3255	30.8107	25.2543	0.000260136
py07711	2.62642	5.75508	6.14857	5.70078	7.26219	3.43038	0.0183447
py07714	9.74889	1.76018	14.9972	24.4428	37.084	12.9071	0.000207137
py07715	7.61269	27.9478	25.1065	28.6309	21.4122	13.7476	4.1284e-09
py07720	3.19465	9.47142	24.0068	9.6831	11.6871	2.39526	1.74607e-06
py07721	8.58318	5.07747	11.1925	18.1937	18.9046	16.9804	0.00587129
py07723	6.24859	11.3195	31.0436	16.4098	23.0167	52.6541	1.29448e-05
py07724	6.01316	9.88006	17.0013	24.0782	19.9092	14.3273	2.31114e-09
py07725	11.9688	48.2137	25.2542	25.6034	23.3409	28.1964	9.90353e-05
py07731	1.85378	5.54426	11.1064	8.26631	6.34266	6.67992	2.39726e-06
py07734	10.6322	29.6841	29.742	24.1237	20.5315	34.7376	6.02055e-06
py07745	1.06317	2.74039	7.51478	7.21609	6.38481	3.01371	2.41216e-10
py07755	2.86288	3.11639	4.49058	6.04188	7.63255	7.57726	0.00560401
py07758	7.88001	13.057	21.403	20.433	24.5338	37.1995	3.31467e-05
py07762	12.4995	35.3732	27.9615	59.0243	25.7219	31.2731	6.67477e-13
py07766	4.86379	1.66118	6.80717	11.191	7.07049	3.10191	0.00766574
py07773	1.63338	2.88247	4.94068	5.49031	8.18016	14.1871	0.000112373
py07788	1.51506	0.643122	2.64798	4.9682	5.11368	2.20279	4.88344e-07
py07793	2.33815	2.46818	7.01906	9.23754	7.56366	5.51434	2.86517e-07
py07797	52.7645	69.1903	73.5432	255.316	191.955	222.68	1.12558e-12
py07809	5.48573	2.96327	3.94648	17.7021	10.2809	7.1505	4.24988e-10
py07827	22.9994	34.8867	41.5499	52.1221	41.8975	46.3007	3.44154e-06
py07831	22.9613	20.808	29.8004	46.3468	41.424	18.2134	0.000627798
py07839	5.25459	7.45397	13.977	12.9588	10.8278	107.935	2.33007e-06
py07845	3.12485	11.949	11.4328	6.37807	6.33837	6.57155	0.00423028
py07850	13.3514	10.4239	26.8941	36.9258	26.0123	13.7008	3.92741e-05
py07851	5.58809	16.6778	14.5149	14.2896	12.91	234.645	2.8888e-05
py07866	36.676	69.2012	51.9976	80.2706	71.4666	79.313	0.000443596
py07870	4.94892	8.91281	9.5157	12.327	10.3557	17.3014	4.33831e-05
py07871	0.0123632	0.0330013	0.0790209	0.025945	0.0208549	80.1778	0.796266
py07872	5.82107	13.2625	13.9435	16.6798	21.6296	422.449	2.1573e-08
py07876	4.31053	2.34566	11.6446	9.41874	9.31771	6.30165	0.00114191
py07877	44.3691	114.676	146.962	119.749	115.245	105.738	8.20712e-09
py07886	7.37978	8.88124	13.8162	16.7373	16.8786	12.0774	0.000193106
py07887	16.8404	15.4868	21.8848	34.6258	63.8228	154.833	0.0097568
py07888	15.4541	2.594	2.53723	45.64	7.34418	21.843	2.64681e-08
py07890	3.45779	4.63899	9.67698	8.94339	9.25484	5.52854	9.51445e-06
py07891	13.6386	9.96001	17.3154	29.5119	23.8635	37.235	8.02963e-05
py07900	1.21157	5.65695	5.76633	5.81423	6.24927	4.80959	4.1111e-09
py07901	7.15024	4.01596	13.6015	38.308	22.4184	8.36926	1.00919e-08
py07902	2.27559	2.93884	6.29448	8.43932	7.9579	6.34313	2.14569e-05
py07904	3.23473	4.61691	6.5593	13.9571	9.84388	30.0633	1.67865e-06
py07905	0.624913	1.42575	1.27638	4.18565	3.34843	7.65016	5.62381e-06
py07909	1.55433	83.5433	327.055	15.9075	9.97129	3.11378	7.79734e-17
py07914	6.10186	6.23389	14.5351	12.6272	13.5728	11.6259	0.00190455
py07917	0.898438	0.362978	1.36871	2.84806	2.64537	5.30186	2.89862e-07
py07918	19.2421	21.8978	31.5258	53.7856	37.0839	76.9856	3.11126e-05
py07930	2.00528	7.71921	4.99845	6.04193	6.09029	5.21391	5.76568e-07
py07945	1.55349	2.05905	5.85446	9.76989	8.70197	21.0247	2.78739e-15
py07952	9.29739	13.0908	15.6167	19.1189	17.213	21.502	0.000436312
py07954	5.00155	95.9465	122.533	117.289	779.663	46.9319	3.58614e-34
py07955	1.49066	2.73478	7.19622	6.0875	4.5692	2.31222	4.32439e-07
py07974	8.1459	13.2538	8.17243	20.2486	17.7185	4.63239	5.65204e-06
py07979	13.2734	55.9044	53.8093	36.9877	31.7715	46.0734	3.1773e-07
py07998	1.72769	5.68068	8.70877	5.84143	5.9046	3.23258	9.25832e-07
py07999	5.35925	6.44011	10.2319	24.2418	18.3357	15.9514	5.44913e-11
py08000	10.442	20.9595	25.1992	24.1781	27.8576	27.3393	1.03737e-05
py08003	11.4982	12.2675	19.9332	24.236	22.5695	15.9993	0.000424604
py08006	23.4186	40.9563	19.6292	69.8314	46.8113	51.0977	8.10558e-12
py08018	3.99045	14.0422	27.2391	17.9327	13.7367	283.298	1.83631e-10
py08019	1.61964	2.52608	2.50418	3.7763	4.29628	9.896	0.00905709
py08020	1.12405	0.92402	3.29826	2.31634	5.57791	27.5175	0.0562753
py08026	14.3912	144.281	161.4	92.5874	94.0948	35.8057	2.18303e-14
py08035	0.314423	4.18362	27.8873	23.1306	60.0233	323.689	1
py08036	2.86247	3.59082	6.54853	6.04133	6.19981	3.00251	0.000212723
py08038	0.520115	5.55589	53.3802	20.0271	30.7638	328.091	1.0777e-20
py08042	6.66271	17.7498	29.2063	22.908	22.854	13.0564	3.9955e-09
py08045	2.04591	6.32995	8.10147	5.74674	7.16279	26.8614	0.000430643
py08059	35.1325	46.6918	33.7909	72.1869	52.1893	70.2885	0.000792304
py08062	5.92374	13.3765	13.0976	16.5498	18.2901	5.01576	0.168487
py08064	1.55343	1.3423	18.6935	5.99795	2.09486	372.443	0.00566919
py08066	4.00994	10.5601	14.9895	9.39172	11.9418	6.6516	0.00167715
py08072	1.39497	1.70616	1.73112	8.24917	3.59933	16.931	2.0704e-05
py08074	12.1867	15.4152	43.1551	37.7203	32.6091	26.8456	1.3958e-07
py08075	5.34693	9.37737	29.5218	28.9512	24.7941	16.6004	1.98255e-15
py08087	1.55217	0.996431	2.69669	8.17282	5.0311	3.83894	1.6059e-12
py08091	23.493	40.4905	56.3224	129.388	63.6117	104.626	8.0305e-14
py08094	2.47259	0.570022	0.496217	11.9109	11.8228	21.2858	1.53155e-07
py08109	21.3683	37.0214	44.046	43.8166	41.2804	54.8078	0.000265136
py08116	1.91354	3.33812	3.0682	4.73244	3.94186	5.92231	0.000185404
py08117	1.0701	2.86267	3.45981	5.7963	3.86973	6.23498	0.00139109
py08137	13.0805	7.21465	6.97407	29.3568	23.1202	24.9068	8.05635e-05
py08141	0.779632	0.0653267	0.571314	5.59615	2.26546	2.15195	2.47319e-07
py08142	2.51489	0.31405	2.79073	13.3134	7.68493	4.63133	4.66582e-16
py08158	2.40679	3.59629	11.528	8.24392	7.54051	3.03295	1.76747e-05
py08159	3.32235	2.79108	12.2791	10.364	11.1642	2.92926	6.40968e-07
py08163	2.00597	3.31627	4.31297	5.10283	5.04135	4.63127	0.00181674
py08177	0.189434	0.100909	1.05798	0.445559	0.122419	32.6417	0.252355
py08180	14.6837	40.5422	135.123	38.8149	34.7947	2111.52	4.55521e-07
py08183	9.15985	22.5144	17.4201	24.8453	13.7673	10.8415	0.00144373
py08185	8.97753	77.3044	65.3033	34.4053	49.0287	13.8239	4.44999e-13
py08209	6.1368	12.566	24.9186	16.4362	20.1184	4.14619	5.71397e-05
py08213	5.3725	32.1606	42.4328	16.5618	25.1893	4.3077	2.38943e-05
py08214	1.38644	1.14194	14.026	13.7961	10.121	3.66278	2.83417e-13
py08217	3.5639	8.4692	9.36476	8.76562	7.42262	8.93268	0.000301055
py08218	0.0266188	0.480922	0.134919	24.3995	0.200088	74.986	1.57969e-05
py08227	1.62944	0.166384	1.27468	7.26713	4.0811	3.57024	1.61338e-11
py08249	9.38919	10.5101	20.9653	22.8257	18.3268	75.1946	2.92253e-05
py08255	4.58728	2.913	11.0633	11.8466	10.0172	3.06984	8.95405e-05
py08261	12.0531	40.994	57.2396	55.35	59.8464	59.6568	8.16175e-13
py08263	1.62018	1.09556	2.08089	5.78419	1.91045	0.580841	7.58716e-07
py08273	12.1437	25.9938	28.7664	24.7405	20.1226	24.7443	0.00168817
py08275	3.42224	8.67817	10.8783	10.8097	9.83889	12.0663	1.32177e-05
py08277	0.712025	1.5563	1.02292	1.48374	1.6867	42.5586	0.181039
py08278	11.5862	20.5223	34.3714	49.7877	281.873	247.364	1.95973e-10
py08281	5.82617	10.2281	19.5609	12.7134	18.4851	24.1907	0.0112638
py08287	6.44634	8.4498	15.1997	16.3232	16.2149	17.4298	5.62984e-06
py08293	1.77368	7.19493	11.4635	4.96711	7.3734	1.58411	3.69428e-05
py08296	14.9245	3.42446	29.0973	46.618	32.9593	21.2575	4.61485e-08
py08297	2.70762	3.27856	84.5833	16.9623	8.5899	872.73	1.63601e-10
py08298	0.112681	0.058477	0.826722	0.304667	0.210117	8.28614	0.222411
py08313	6.52658	2.24952	8.73733	16.1353	15.3873	7.16834	0.000181295
py08321	2.80584	5.96569	17.0091	9.06014	12.4785	2.03747	0.000182553
py08322	13.6264	10.9859	23.8279	27.4371	19.9681	40.6293	0.0039879
py08323	13.3008	7.93904	22.3341	29.3885	17.9735	28.6736	0.00038073
py08330	5.38447	7.63342	13.6288	14.9034	18.1338	16.9004	1.3731e-06
py08334	2.03634	3.40024	5.01842	9.40357	6.18671	5.53805	7.27385e-12
py08350	34.5373	4.54185	4.90527	147.524	58.2761	37.8975	6.2289e-08
py08361	16.8577	23.3755	26.7516	43.913	39.6937	44.606	2.1092e-06
py08364	8.04841	11.7876	19.8745	21.1027	20.8044	8.32244	2.56045e-05
py08366	6.78475	3.81076	9.94908	13.7265	12.5508	10.0665	0.00219866
py08367	21.6975	2.16642	10.3419	50.5974	34.1982	33.9724	1.20721e-05
py08384	7.13031	45.9757	26.9771	15.3096	16.9782	21.0396	0.000201587
py08411	0.946227	6.27135	3.84671	4.22681	2.66609	18.6957	0.00010049
py08412	13.2695	37.9414	44.7999	28.5094	22.3971	199.661	0.000803727
py08420	67.5855	123.548	51.06	147.474	118.457	121.541	8.10193e-05
py08433	8.09903	15.6323	18.2913	25.0894	43.7637	75.5105	1.5792e-05
py08464	2.85456	4.51313	5.36133	10.0504	9.84061	5.84033	0.00115165
py08468	3.9184	8.41795	19.0292	13.4337	3.81602	4.90319	0.186402
py08469	3.73805	27.0824	25.3024	11.7908	10.7885	3.96777	1.37547e-06
py08508	4.25225	7.95279	12.7077	12.9167	14.6377	6.09181	7.64837e-07
py08509	3.72288	4.28506	14.6349	11.3197	10.6773	3.93279	5.34427e-06
py08510	2.43839	127.486	34.4449	7.58453	10.7637	4.90246	7.36202e-06
py08516	5.79828	17.2266	20.2475	13.8047	12.5753	13.2119	0.00292864
py08537	5.05202	17.7801	31.5007	49.9542	57.5683	136.021	1.2039e-19
py08542	18.8922	22.0717	27.8716	58.0332	45.3927	64.8189	3.60629e-08
py08543	42.3837	107.634	130.302	160.129	149.053	143.137	5.96687e-17
py08553	6.98323	2.69332	10.5077	25.0334	16.4474	10.2744	2.04009e-14
py08556	3.35318	12.7638	15.0845	11.3088	13.4913	10.3484	1.33044e-05
py08589	42.4219	20.4192	126.104	95.5494	105.869	63.3977	8.38243e-07
py08598	6.40371	10.8777	18.837	18.8212	17.1363	19.102	6.83879e-06
py08601	5.83449	1.75783	13.2802	14.6223	13.0299	5.62667	1.3753e-06
py08605	10.5877	29.86	34.0653	25.2107	25.3985	26.5407	8.64384e-05
py08609	8.36874	15.1981	21.3549	17.6854	15.9228	23.4531	0.00210025
py08620	8.69457	17.0935	49.2433	23.7206	28.3997	6.70599	1.4628e-06
py08622	6.91551	14.4545	15.2855	14.8231	17.889	22.3539	0.00847094
py08624	42.4489	38.1747	84.7078	102.869	172.681	90.2402	0.00135984
py08627	2.44707	0.774777	2.51841	11.1428	5.82397	4.99095	6.45684e-16
py08634	23.4719	11.9386	20.2513	49.4861	31.5444	27.3151	5.74608e-05
py08649	2.08954	3.09568	21.0012	10.8845	19.6369	4.58858	1.7741e-09
py08650	14.8103	77.0581	16.7923	45.7068	22.81	73.1112	3.08752e-06
py08653	0.934848	0.311603	2.75148	7.67849	4.25382	4.24038	3.44692e-16
py08662	0.803291	1.51602	2.09419	3.15437	7.86273	71.5224	0.00729356
py08666	0.378217	0.538695	0.214868	5.90409	26.6323	14.3208	0.0255313
py08667	10.2753	56.3443	26.3718	23.7974	20.1946	14.3156	7.53351e-05
py08668	13.6671	49.372	105.172	63.8222	76.3357	43.509	1.49252e-08
py08673	27.758	21.049	60.8662	62.2944	67.1774	46.1823	7.18984e-05
py08678	2.12474	1.28963	336.689	35.6202	27.6384	5266.57	0.0166284
py08681	216.82	381.313	384.008	500.118	454.633	327.09	3.66804e-08
py08682	11.0196	19.9076	33.3077	47.8399	33.5739	17.5193	7.00169e-16
py08683	11.7273	1.09319	0.793361	39.0128	3.1093	8.05311	1.4505e-05
py08719	5.24728	6.26329	11.1133	12.2538	14.8534	5.93951	0.000300946
py08744	6.49737	1588.62	1702.67	94.9117	149.927	144.819	3.02536e-18
py08756	13.218	50.1635	998.597	2506.49	5729.2	192.904	7.51743e-171
py08776	29.6834	67.94	137.837	72.5861	87.6741	42.2715	7.83576e-06
py08792	3.9429	2.11533	6.12002	31.8259	24.0188	21.6314	2.70223e-28
py08793	4.82697	11.9861	11.6273	12.7868	13.1542	17.2496	1.62858e-06
py08795	5.63781	2.79704	8.92006	14.8056	6.93965	3.69194	7.28387e-05
py08801	8.42208	15.5271	24.2099	71.264	61.2431	23.2298	1.98352e-21
py08808	1.87129	1.88572	3.41889	5.03584	3.36561	2.35536	0.000307578
py08821	2.59692	1.79091	6.67626	17.528	11.0692	31.0424	7.30266e-20
py08827	3.22987	16.2508	14.2409	26.7455	49.13	95.7828	1.67597e-17
py08828	6.3417	3.93853	73.3973	42.9797	64.6069	13.6309	3.52527e-23
py08833	19.8794	38.4375	45.6872	42.7389	23.8686	63.6503	0.00240186
py08844	3.25329	7.8792	9.17061	6.93884	8.53944	6.10926	0.000129847
py08848	2.31026	6.7638	6.37809	10.0578	7.92978	6.43854	5.77579e-05
py08867	4.00788	0.378697	2.58633	21.355	7.97185	6.61788	7.03366e-18
py08868	2.79479	3.125	8.83817	9.97701	9.00477	13.5283	1.07279e-08
py08876	2.56465	12.7022	14.6372	10.5911	13.2507	7.99858	3.18424e-08
py08879	1.82094	1.87931	10.0515	5.51966	7.13664	4.63307	7.43346e-06
py08882	19.088	29.1276	28.9293	45.0193	40.8559	57.8931	0.000113598
py08886	1.31152	12.2291	0.0912301	7.13984	1.16574	0.195652	1.66268e-14
py08891	3.33851	7.67753	11.6907	11.2213	12.1283	24.1115	1.19001e-07
py08892	46.0453	77.2119	40.7703	126.98	160.904	105.036	1.82447e-08
py08912	4.65022	8.65986	9.60755	12.7944	11.7107	16.2682	2.53444e-05
py08913	13.2316	25.347	27.2959	29.4745	28.8228	43.6573	0.000167018
py08915	11.6109	13.6972	30.9038	25.307	27.6123	17.3412	9.81753e-05
py08930	0.913579	10.652	13.2622	1.8545	8.49532	15.8193	0.155609
py08932	0.191073	0.315332	0.880233	0.697629	1.33852	15.3488	0.000476814
py08940	3.30496	3.65335	7.51539	10.7806	7.96898	9.98182	1.24129e-05
py08941	2.49163	2.16353	5.4095	8.60194	6.92089	8.65604	3.30259e-06
py08961	25.9794	70.1226	68.607	54.5723	53.5159	32.4643	0.00055117
py08963	6.67822	15.2833	12.8776	13.8967	15.2808	12.0886	0.000346368
py08968	5.71356	12.2202	32.6153	14.5095	17.8353	5.61606	0.000110062
py08971	9.50806	45.6289	37.8849	27.0364	19.8984	18.8043	4.91132e-07
py08972	12.1093	95.523	49.6336	24.6397	20.1997	20.2467	0.00173563
py08983	23.1754	652.123	142.783	51.4456	234.169	22.8309	0.000891218
py08984	5.90428	10.1112	13.2074	13.8764	22.8957	73.3661	0.0026565
py09014	0.952257	2.88552	2.63144	3.26144	2.1751	5.13911	3.47904e-05
py09018	4.73583	30.5607	21.1632	18.0622	25.4379	6.41954	2.6458e-09
py09061	5.56573	17.386	15.0966	46.3158	72.9613	59.1849	2.4381e-18
py09066	1.26476	16.2455	11.246	4.96618	4.89917	2.54113	1.33834e-05
py09077	6.96035	11.7548	4.69737	16.0526	14.5303	25.843	0.00186138
py09083	17.064	34.9993	34.1899	36.8198	28.6588	36.3293	0.00183368
py09084	4.27597	3.91608	7.99314	14.3786	13.2091	8.20088	6.2431e-07
py09087	3.78333	11.4494	13.4236	10.2843	8.16292	8.49832	4.84427e-05
py09088	7.14818	22.4585	23.5331	17.6446	14.6947	14.7446	0.00198845
py09110	1.32004	0.512034	7.59532	19.543	22.4487	5.89311	4.06541e-32
py09112	0.263254	3.49935	5.10485	1.16709	1.77669	1.37646	0.0462134
py09115	63.1207	139.836	149.981	131.952	126.592	86.7513	0.000143326
py09122	2.98088	2.66766	11.0089	11.9559	12.8858	5.34383	3.27719e-14
py09125	5.58857	39.0503	7.12438	11.8789	41.3483	5.83797	0.0290983
py09156	5.12848	15.6504	12.7877	14.726	8.4022	4.78769	9.61241e-06
py09157	49.4358	107.347	135.137	99.7383	115.445	135.033	0.00425258
py09171	25.6758	79.2101	60.9258	54.8574	70.1866	45.8149	0.00025067
py09181	10.0704	6.06613	12.6831	41.7729	37.1598	29.8993	7.85433e-16
py09182	31.8423	69.1443	106.19	91.0666	86.2746	137.927	2.0131e-07
py09183	30.8064	51.6306	85.1594	88.4741	93.5777	112.236	2.79495e-07
py09189	6.29823	0.608358	4.20921	23.8537	16.3043	12.4116	1.71744e-08
py09201	12.0884	28.2392	35.4635	33.6017	34.2267	30.6226	3.19005e-08
py09202	5.8611	18.486	26.4999	18.1549	18.4643	26.4236	3.13228e-06
py09203	23.3304	44.0603	39.2186	52.5703	47.1586	107.395	4.36751e-05
py09204	17.7137	32.35	40.0361	56.495	48.5568	103.876	3.71876e-07
py09206	40.432	28.1413	63.2182	86.3575	82.0813	60.7493	4.13999e-05
py09208	14.2159	81.4237	45.5679	44.7782	29.7141	43.4971	0.000662025
py09217	2.69708	6.88853	12.6389	6.84992	8.92646	14.259	3.55029e-05
py09224	1.50559	0.744761	3.59634	5.3083	9.02637	33.3449	6.57073e-05
py09240	8.62315	37.2086	52.4297	36.9756	52.5042	81.6405	1.29796e-12
py09247	2.16408	3.64963	6.27634	8.14424	7.06324	8.36225	3.91361e-10
py09265	1.637	1.23357	2.14836	9.98985	9.42876	12.0068	2.36337e-11
py09269	6.57835	34.1412	30.7105	36.9782	29.8854	27.4837	1.54313e-20
py09277	7.45654	26.888	28.1567	28.3074	31.9294	14.2651	9.81341e-11
py09281	9.66244	22.2059	17.9886	21.4174	15.851	14.0549	0.000413453
py09282	5.87431	10.1175	3.78156	34.8869	8.41344	11.522	1.73431e-13
py09285	14.5009	28.3106	46.7124	42.3845	34.8051	19.754	2.21499e-06
py09288	13.0446	21.563	27.6821	30.2299	31.5428	28.6212	0.000137849
py09291	5.2708	2.96891	10.2998	28.6082	19.2468	20.9333	6.83008e-22
py09292	10.9147	7.01285	16.0146	22.222	16.3049	15.3919	0.00288892
py09321	1.32079	1.594	10.4946	10.8959	13.3131	8.64415	9.36847e-26
py09322	3.57216	1.57766	4.37974	10.3969	4.6248	7.90272	2.39236e-06
py09331	2.72746	3.61598	6.34981	5.7038	3.97841	5.47686	0.00119401
py09332	21.0093	36.9042	65.5027	51.1699	54.5285	21.0648	0.000288433
py09335	9.68807	7.7897	19.2198	20.278	23.9006	26.1777	0.000933465
py09382	2.97041	8.8975	7.21921	6.41514	5.47221	3.33297	0.00499634
py09387	3.03381	3.51204	3.48075	6.68475	5.88323	5.11099	8.05919e-05
py09391	3.58397	1.43289	7.14617	36.0718	29.2915	9.5259	4.28474e-32
py09396	5.77687	7.17784	23.9001	14.9336	27.3817	34.1773	1.25026e-06
py09397	0.199549	0.0237922	96.2264	29.5975	8.05584	2805.12	9.07926e-11
py09405	3.03035	4.24198	6.02269	6.94055	6.72278	10.0408	0.000589918
py09413	8.79951	5.59683	12.4506	106.519	124.904	43.302	1.76826e-37
py09420	14.9727	39.9331	33.4851	32.6643	35.358	15.1278	4.51187e-05
py09421	0.580831	0.255313	8.04822	6.71205	5.25267	12.9891	6.09314e-11
py09422	4.53919	16.3365	11.994	10.0784	11.7755	67.0889	0.000634706
py09436	5.12256	7.99967	14.1415	14.835	14.5725	13.5485	4.26321e-08
py09438	409.917	1406.48	832.983	1473.06	1378.88	286.202	1.05896e-08
py09447	15.4967	11.5528	20.3468	32.6389	26.0495	18.9257	2.31916e-05
py09454	15.3922	51.5286	57.5543	36.452	45.9521	24.2466	2.10466e-06
py09455	224.52	127.132	146.678	693.473	733.456	496.364	1.10315e-08
py09459	22.407	34.1962	31.2115	51.426	51.9572	51.6995	1.60014e-05
py09467	15.185	29.3394	27.1348	34.0212	26.7898	83.7453	8.98563e-06
py09473	4.75462	36.1592	31.5541	55.1751	65.5612	67.1914	9.49847e-42
py09477	4.31578	2.05653	14.1758	15.958	11.9631	7.17994	8.39805e-09
py09490	4.58828	13.4321	12.1924	10.9507	10.3228	7.79117	5.88703e-05
py09512	13.8544	5.80443	55.387	34.2408	35.7725	7.33821	0.000218506
py09523	6.91521	32.3614	24.1635	18.2055	27.0976	30.8186	5.48749e-08
py09535	7.95352	7.07986	7.81627	16.5807	10.1585	10.5757	0.000193381
py09539	4.21818	6.23264	12.8151	11.5306	15.8493	41.9746	0.000249671
py09566	7.58882	1.39723	7.21687	26.1725	12.7836	6.82496	6.33992e-11
py09571	3.49379	10.9881	8.9455	7.57487	7.95185	122.172	0.00147313
py09582	7.14756	1.65926	9.96588	49.7991	31.848	26.4291	8.02005e-33
py09584	18.5776	33.5282	63.7945	37.545	36.1432	11.0243	0.00573884
py09586	2.81486	2.44768	12.3323	8.46614	8.62853	1.69601	7.72008e-06
py09596	5.08425	10.0612	14.5533	16.3091	18.317	11.5345	1.52158e-08
py09602	2.93856	0.524194	17.0868	34.394	16.8957	67.7925	2.63439e-25
py09603	0.435421	0.310874	7.11351	12.8947	6.62366	24.2534	7.14935e-32
py09612	49.1578	39.456	125.72	105.764	120.183	51.9045	9.00876e-05
py09633	5.10674	7.30067	13.3662	12.3945	7.3551	7.64636	0.00152648
py09639	1.92053	0.216953	6.36673	5.15471	4.23981	1.74763	0.000818618
py09650	7.1834	25.9558	30.1354	21.8903	16.6522	29.8031	2.89962e-06
py09653	8.94522	6.60273	20.7808	20.4253	21.6964	77.8865	2.02555e-05
py09669	3.3781	10.6229	16.9659	12.8516	12.0057	7.01498	1.26299e-08
py09680	25.6631	46.6332	62.56	220.603	230.738	223.513	3.41035e-30
py09695	4.34191	4.03395	13.6506	12.9013	12.3489	468.225	1.48478e-06
py09739	8.59676	30.3924	19.655	23.7546	15.5608	55.7078	4.55158e-06
py09747	45.9944	35.817	86.9634	104.014	82.5829	52.5634	6.31322e-05
py09754	0.293834	0.887497	2.98067	8.7717	10.8944	3.06045	2.04492e-18
py09759	3.66687	5.19896	7.36514	8.45006	5.43179	6.40317	0.000176945
py09760	45.0829	108.666	224.646	187.612	199.54	71.874	7.01078e-16
py09765	0.882918	3.58483	3.23853	2.75782	2.96162	11.7913	0.00726779
py09770	42.8989	74.8327	56.1217	91.9022	72.1823	75.3722	0.000182718
py09773	0.0524449	0	5.94273	1.86653	0.654842	1431.54	0.00037788
py09774	39.2751	17.0236	55.0002	99.8058	73.2604	83.697	6.74258e-06
py09776	5.27083	13.1604	17.8066	14.2776	11.654	133.225	5.64908e-05
py09780	15.9957	3.96137	11.6986	70.696	47.1911	96.7411	1.81444e-15
py09783	82.6235	99.4827	127.654	201.192	223.426	266.228	4.41802e-05
py09802	2.26339	10.5298	7.5631	10.6919	7.26548	5.597	2.55632e-08
py09806	8.06849	6.21147	18.5084	23.2807	14.832	40.0826	5.17068e-09
py09816	8.70505	20.7302	6.72371	31.7459	15.9249	20.9825	1.33927e-10
py09820	125.315	316.09	339.09	270.503	271.559	148.585	4.30042e-06
py09821	0.409199	1.03192	2.4311	2.11244	1.6265	6.6177	0.00471572
py09828	1.81317	0.567485	6.10312	18.4129	6.93638	13.2303	8.17991e-17
py09829	1.47748	0.637359	4.31615	11.5154	4.5072	8.58794	3.70724e-14
py09832	399.005	1645.07	1065.36	1677.98	1914.1	478.431	6.58942e-15
py09848	5.26397	2.65166	9.00015	16.9407	11.7715	9.00193	9.22592e-08
py09863	1.57786	2.88965	2.40226	5.69273	6.24156	4.51209	0.00695038
py09868	52.1618	9.58295	32.101	181.781	133.902	70.69	8.033e-14
py09875	2.29611	0.890343	3.17868	12.7062	5.98985	6.86754	5.97326e-16
py09887	0.143031	0.0300439	25.7695	16.7742	4.0374	2384.97	0.00411714
py09896	36.168	62.6331	70.3757	74.7769	67.7552	60.0319	1.24129e-05
py09897	9.26421	7.00407	8.23018	21.1741	13.8111	13.0097	1.88172e-05
py09900	3.75477	2.83288	3.57227	11.5856	7.31627	6.80556	4.5337e-09
py09924	24.4489	36.9254	38.3875	60.7606	64.5244	74.1649	1.04241e-06
py09946	10.3552	8.03147	28.2621	25.1726	42.0521	17.1757	5.35967e-05
py09950	1.8079	2.63847	19.6976	14.5544	10.1619	2.28675	2.58853e-15
py09954	32.5018	684.273	461.798	214.463	202.247	62.3322	7.55976e-30
py09957	28.5089	28.7827	57.0652	67.9412	50.2143	52.3887	2.14583e-06
py09973	7.70616	12.7906	18.341	19.2838	15.1403	15.4508	4.98083e-05
py09974	3.83922	25.7695	50.9211	25.2572	32.3529	7.13521	2.42919e-19
py09975	4.77668	5.05199	32.1384	15.3442	22.5924	4.48763	1.4874e-05
py09987	16.2966	38.206	35.5329	52.1954	51.9763	56.7536	1.74721e-12
py10006	12.3814	21.4387	84.6103	37.7369	53.0507	9.20539	8.75876e-07
py10017	2.41018	1.03015	4.30968	7.99875	5.3926	2.19832	7.9861e-09
py10026	0.709228	1.01531	10.6829	1.50691	0.935642	270.439	0.121317
py10035	3.45497	0.849041	4.84719	13.9578	6.77176	8.03685	9.30957e-12
py10051	10.1228	1.39039	3.01784	22.5536	11.3394	13.9181	0.00915499
py10052	10.4033	12.6627	31.1942	22.5073	19.5424	132.957	9.43445e-05
py10053	1.75985	6.88548	23.0061	13.7627	15.0114	4.22571	1.72868e-17
py10056	2.1271	6.12431	10.9202	17.1518	10.4908	11.9264	1.7282e-25
py10059	10.6206	0.719143	3.60405	34.1897	9.78236	4.53246	7.59119e-05
py10074	1.15986	1.11136	22.6653	8.13982	7.38669	4.52992	4.28603e-07
py10083	5.03478	7.96605	11.7409	15.9173	13.6612	20.555	2.27085e-06
py10085	0.610571	0.878466	4.44975	39.009	38.465	80.6804	1.0058e-05
py10087	11.3777	12.9522	28.4649	30.585	26.5699	21.6709	6.95619e-06
py10099	2.6201	7.11572	7.35692	5.87454	4.6141	28.5954	0.00120158
py10114	1.97412	1.14878	5.33911	8.96441	6.15857	2.14722	1.53874e-06
py10116	2.73199	3.55631	21.6137	26.5433	59.1158	53.6206	2.12778e-32
py10132	1.20047	0.346474	2.55789	7.91891	4.50024	5.11596	1.12633e-16
py10137	3.1344	5.66718	9.57131	9.38327	6.72172	5.67186	2.1573e-08
py10141	41.1121	55.919	160.537	123.985	143.249	47.6064	7.44114e-07
py10149	12.569	34.8131	52.2136	34.5451	35.7598	12.2798	5.28471e-09
py10162	1.90927	5.07822	8.04894	11.5999	9.26682	7.17987	8.08412e-12
py10179	5.64128	465.593	326.958	48.7793	29.9066	24.0178	3.03335e-20
py10188	6.37813	10.7957	9.33219	13.1702	12.1929	12.6974	0.000375628
py10195	1.8503	0.217627	1.20415	9.20682	5.08538	5.27968	2.62631e-10
py10199	10.7317	13.9983	55.1816	24.1428	33.2432	9.64778	1.12659e-05
py10220	450.964	1210.21	1259.5	982.2	990.083	570.816	8.3341e-05
py10224	2.37769	0.955606	5.47011	5.47836	4.19277	3.34323	1.83681e-05
py10239	11.1168	17.4312	19.5015	27.782	16.9245	251.201	1.83287e-07
py10240	1.38217	0.676916	3.60104	19.8289	12.7642	10.8402	7.85812e-28
py10241	1.73804	2.25116	5.13957	5.17636	5.07306	5.55828	1.40898e-05
py10295	11.0462	17.4558	28.1077	22.9423	20.4383	112.023	0.00032162
py10304	6.64099	57.9737	72.8742	37.7095	55.4479	17.8531	9.22811e-13
py10307	0.0208855	1.09547	0.465153	0.239141	6.10922	0.118799	0.0889016
py10314	3.88639	23.0246	20.8529	12.5734	18.4192	81.1649	2.34802e-08
py10316	9.57841	27.2544	31.114	27.0191	37.1688	25.69	1.00661e-05
py10319	18.0557	7.82449	13.419	63.3378	47.2496	19.117	1.85616e-11
py10329	59.3588	0.577755	0.269769	129.407	7.1463	41.0287	0.00157424
py10332	1.69264	13.4521	8.22795	13.6886	7.78819	13.0088	4.50038e-06
py10333	1.12317	9.74438	4.00234	8.87618	3.16701	6.07684	0.010723
py10346	1.77446	10.098	8.85464	6.4257	5.96435	1.69876	1.79246e-07
py10347	4.19681	823.377	1694.1	1649.15	5079.38	55.9529	9.93904e-12
py10355	1.03742	0.0574327	1.15639	5.56745	2.30045	1.3991	6.84744e-08
py10362	2.26285	2.35176	21.6518	11.8124	12.7666	2.27903	9.2535e-12
py10368	4.8397	3.88164	9.59096	9.74836	10.2688	6.00976	0.000694079
py10369	5.0926	4.06527	6.58711	11.879	6.86939	11.8003	0.000678145
py10370	8.11785	5.35466	13.8802	20.2919	12.4797	21.89	0.000704414
py10375	11.7372	79.1873	80.6577	39.8035	65.7381	17.0725	1.34553e-08
py10383	1.54597	3.81356	5.14342	3.73997	4.42428	5.02037	0.0004929
py10384	3.88012	5.81371	14.681	10.7967	7.36679	5.67391	1.51455e-06
py10385	8.83433	13.6748	22.0388	36.0783	44.2324	24.3827	4.23503e-12
py10386	7.78077	37.2073	67.5324	153.325	202.063	64.7409	3.03122e-24
py10388	0.574177	3.83649	3.31764	1.18959	4.58986	13.8323	0.08461
py10394	8.23032	21.0955	29.9306	22.0521	12.498	19.515	2.53086e-05
py10395	11.9194	28.5006	39.4876	37.0759	29.9239	30.9822	7.56513e-09
py10403	7.20234	26.4102	46.9011	25.3889	30.999	10.1022	1.3625e-09
py10404	16.4208	39.1098	42.6722	33.8599	35.4876	25.497	0.00027017
py10434	2.85914	1.78509	11.2026	23.4335	11.878	25.16	2.94809e-17
py10435	295.849	1265.14	877.97	819.44	946.95	365.711	4.31337e-07
py10436	39.5353	198.484	90.6254	79.1213	62.4479	26.6938	0.000559036
py10443	3.59603	2.29566	9.57148	8.12489	6.423	2.75396	0.000172409
py10448	0.476655	0.308512	4.49836	6.52615	3.83653	24.4038	1.97167e-18
py10451	11.6342	38.8191	60.597	27.2511	33.8033	521.28	5.07741e-05
py10459	17.1587	19.4619	34.6039	41.5582	40.6611	37.3953	4.40759e-07
py10461	5.48106	6.9035	14.3154	15.8656	10.2561	11.1167	1.31546e-08
py10462	109.419	42.3455	59.7659	224.768	103.919	124.563	0.000775979
py10466	31.8436	2200.46	1221.15	144.206	172.639	80.5198	9.79437e-10
py10469	4.62916	22.4432	28.3967	28.4531	30.3509	33.7185	8.7231e-20
py10477	33.5368	5.09975	20.6926	92.2664	58.3297	28.9845	9.62544e-08
py10485	1.68747	5.09287	7.42519	5.49921	6.05138	6.7667	0.0335434
py10486	3.50371	15.4604	10.7298	11.1854	8.38655	18.8271	0.0230202
py10496	36.5774	37.0959	94.23	128.122	159.919	128.727	5.96559e-08
py10504	49.6679	3.46829	20.0138	174.639	127.8	144.02	2.49501e-10
py10509	17.3721	70.4282	73.8836	40.0516	34.7246	66.9179	0.000669143
py10516	23.745	13.5737	37.7149	49.8456	72.5668	34.8806	8.99863e-05
py10522	0.326845	1.31098	3.57166	1.24642	1.83489	121.726	0.0555135
py10536	8.59861	6.795	9.78078	22.3973	15.1407	17.3659	5.65354e-07
py10539	9.91283	27.0735	51.4954	31.2338	21.9481	44.8021	0.000110062
py10540	3.11872	4.66965	5.9584	8.73672	7.34186	12.8683	1.78583e-06
py10554	17.7853	23.1965	24.2711	43.2355	44.0232	40.5335	8.36223e-08
py10576	11.5564	1.57384	4.94266	36.5338	20.4166	20.196	1.46186e-11
py10578	16.8819	103.448	309.519	172.524	229.45	119.982	5.92449e-22
py10597	1.95729	0.194615	1.33856	5.53607	2.51225	2.23637	2.31775e-05
py10598	2.35104	0.12897	1.59547	5.38414	2.5885	1.82661	0.00626054
py10608	8.96721	8.48448	20.3367	22.2282	17.2426	13.9524	4.34906e-06
py10642	138.594	348.849	358.414	580.369	713.276	279.216	3.02717e-13
py10646	10.6127	3.93729	7.48657	64.1509	37.6496	58.4906	1.83338e-18
py10653	63.0795	172.74	184.597	157.788	168.964	116.789	8.2293e-07
py10654	125.572	144.794	111.129	289.399	250.938	303.061	9.55374e-06
py10655	7.67236	5.19493	18.9984	16.7068	13.9917	6.19104	0.000355724
py10671	7.95086	0.84779	8.21948	32.9201	18.4024	20.2746	1.5966e-15
py10693	19.0724	28.9978	37.8506	46.5719	41.9995	39.3182	0.000457507
py10696	8.68052	32.9436	39.4109	26.7019	25.6608	14.0215	2.46006e-07
py10706	29.9121	57.5796	78.5832	61.0544	59.0379	68.4221	0.000148312
py10737	0.633404	15.8144	13.88	5.73613	6.58588	4.70824	1.05794e-10
py10742	11.229	20.4669	27.9801	42.2796	28.4072	27.4697	4.89912e-07
py10751	26.1622	54.0013	40.2502	56.8976	63.1724	80.2959	2.80123e-05
py10757	10.9598	21.9104	28.0666	25.0714	23.3221	763.379	9.35747e-05
py10762	8.39441	8.96965	13.5173	66.7705	62.2116	28.6955	3.52205e-30
py10767	13.4071	0.849285	9.08347	60.2362	40.5105	33.7792	7.64391e-17
py10769	10.7437	17.122	15.5787	25.9669	24.462	26.706	4.07704e-06
py10770	3.08751	7.19045	9.5741	7.38078	6.23121	4.30985	0.000214895
py10777	34.3609	1.3565	13.2987	87.216	41.6934	42.3452	2.04614e-07
py10821	6.88135	23.9096	20.8989	15.766	12.6743	28.1019	7.6434e-06
py10828	1.4126	2.40156	4.43217	3.03375	8.41624	4.23799	0.0691747
py10830	7.60648	3.52719	11.8345	20.6666	12.8466	12.7276	3.83825e-06
py10833	9.54675	9.44005	15.1158	22.1928	20.6541	17.3269	2.55143e-06
py10835	9.04111	40.3291	29.3273	20.4061	29.0533	15.4108	0.000137646
py10842	1.20412	2.8039	4.23465	15.4867	15.2089	10.5594	1.42445e-14
py10843	86.8458	426.143	602.786	471.933	562.063	181.886	6.62073e-25
py10853	5.65912	28.9248	48.9134	18.4815	20.833	882.805	2.3206e-09
py10856	37.9267	43.4668	46.5779	104.213	89.894	95.9522	5.84864e-10
py10858	2.89652	4.97611	7.25047	9.99577	7.48324	4.27366	6.36758e-05
py10872	2.05437	10.6309	12.1488	9.69322	10.7431	5.05219	7.30677e-07
py10875	41.9331	29.8836	45.2045	87.5179	71.5361	34.5929	0.00191177
py10889	11.8291	9.83043	10.5245	26.4262	20.1267	10.6967	9.922e-06
py10895	9.95127	7.066	20.314	20.36	14.8517	11.9935	7.62101e-05
py10940	6.24274	26.3971	18.4856	29.3233	31.8288	20.9652	1.14466e-11
py10942	10.4267	10.5143	18.2237	21.1186	20.2572	60.8983	1.19348e-05
py10943	32.7696	28.1208	30.134	74.9463	61.6493	48.2643	0.000223663
py10949	2.75759	5.83952	9.60407	10.2648	8.45275	12.9648	3.80936e-10
py10950	1.04503	2.04881	6.78208	5.77451	6.46454	8.748	2.01268e-07
py10951	3.36848	4.01748	7.48009	13.4322	10.522	17.5767	1.51159e-07
py10953	7.33	0.620447	2.89691	20.7607	13.4229	12.5508	1.54268e-05
py10959	5.96164	9.79752	17.9246	15.8158	13.5017	9.30493	9.38146e-07
py10961	5.30582	3.37588	14.4922	31.1094	23.47	11.176	1.16114e-19
py10967	20.7279	38.0493	613.985	436.997	479.769	17052	2.14267e-41
py10968	7.7909	56.3797	282.509	276.742	240.658	14128.1	8.23098e-10
py10974	6.09795	16.5701	15.3801	13.0194	11.3547	13.8051	0.000488147
py10976	2.02772	4.04403	4.66724	5.56754	4.4113	2.66509	0.00333253
py10980	27.2432	23.5301	41.3271	55.5031	44.38	26.3572	0.000516314
py10983	11.0013	28.3333	25.0212	22.4898	27.0309	22.7013	0.000746705
py10994	26.3447	922.496	441.409	62.5696	88.835	502.881	0.000519957
py10996	2.82383	13.3993	17.8372	6.15252	11.9381	5.17517	0.00427386
py10998	7.02467	8.90331	33.5973	20.7276	28.2317	5.72196	9.15872e-08
py10999	6.21562	2.89838	9.33912	22.6094	12.0599	9.08264	7.56667e-09
py11011	11.1028	4.30026	18.2954	25.6005	20.0829	29.0423	2.54719e-05
py11012	3.78252	1.57359	5.48121	8.30958	6.13354	5.52254	2.31991e-05
py11014	0.333775	0.433806	9.59381	2.28351	0.92793	147.145	0.000102495
py11025	28.0016	70.9196	102.762	63.6416	54.0435	34.6552	0.000174306
py11026	7.08777	8.95589	17.606	17.7451	13.7296	21.6715	5.54925e-07
py11028	2.47038	4.38979	3.34406	8.67675	8.47852	30.2382	6.46358e-08
py11031	10.3954	6.53208	25.607	24.0168	19.2174	7.85753	6.10802e-05
py11032	12.9897	163.499	48.1388	74.9016	194.432	103.497	9.76369e-19
py11033	41.4116	46.6196	175.952	122.246	139.564	39.7638	1.58688e-10
py11039	34.2257	128.644	115.093	136.193	104.149	124.473	2.45775e-15
py11041	0.493045	0.960882	3.64442	6.02688	2.85216	2.78074	2.38821e-18
py11042	3.3099	22.749	21.1824	6.76903	119.402	20.0966	0.0743551
py11043	1.89574	1.04845	2.87554	6.46206	3.13387	8.48637	5.17507e-05
py11044	3.67551	722.65	255.011	43.1391	142.882	59.8784	2.36727e-23
py11051	7.71131	2.16249	7.9015	15.6657	8.70899	19.4752	0.0011416
py11059	1.07274	0.199493	0.384575	6.31471	3.52925	14.3348	0.0910422
py11067	3.88161	9.23429	10.0443	12.1038	8.14349	78.6182	1.85565e-08
py11068	6.38971	12.6199	9.44983	23.5144	25.1453	62.6845	2.47666e-08
py11075	0.254333	0.648783	0.754546	2.12752	5.05291	13.8358	0.00195084
py11082	27.6113	64.7729	94.2044	63.3317	66.6199	53.8681	4.2354e-05
py11089	6.52688	31.5125	32.9003	19.1715	23.3563	8.47874	5.85064e-09
py11095	11.2513	102.183	45.7147	28.4987	21.7243	35.8203	0.00649072
py11099	939.411	1309.99	2424.27	2320.29	3181.02	1174.99	1.29183e-06
py11117	4.74491	2.60831	7.68314	9.55755	8.04622	3.27566	0.000304314
py11127	5.63937	1.8604	9.98886	13.4259	9.649	6.38721	2.24292e-05
py11161	3.71035	1.56586	4.15023	8.25708	4.53901	7.30564	0.000739995
py11164	4.08967	4.43438	6.30267	11.5148	7.7303	8.64013	1.16689e-06
py11181	8.75581	124.302	71.8351	26.1219	37.9328	11.5114	4.89537e-08
py11193	3.84743	5.83844	6.61577	8.54215	5.81138	5.80706	0.0802235
py11196	5.2722	1.47053	7.86101	12.223	8.68547	11.2069	0.000182308
py11213	3.78894	2.46132	9.14504	12.6399	9.37137	6.7598	1.25503e-09
py11214	2.74583	1.34626	6.11324	9.78979	7.89463	5.31361	1.13997e-09
py11218	20.3465	12.6009	17.2287	70.0168	65.0984	62.3975	5.18787e-10
py11236	0.0277386	6.99405	3.01479	0.856187	2.28241	1.32058	3.6933e-06
py11242	50.3747	87.1977	48.1585	103.843	108.293	287.667	1.59008e-05
py11262	6.59284	20.0499	23.5534	13.9619	16.4704	21.5293	0.000420053
py11309	1.2497	1.9252	2.82673	5.83037	5.98167	4.35304	3.25365e-07
py11312	25.4267	3.21023	7.04036	76.2813	21.9953	31.1071	7.8305e-07
py11323	9.38987	5.9067	14.5027	23.2382	13.0624	30.3009	1.74543e-06
py11324	8.83789	4.53176	6.17267	27.3231	17.658	19.561	1.17908e-06
py11334	12.3508	3.55245	21.2193	38.0516	20.8875	18.5575	1.99081e-07
py11338	8.6285	2.41549	12.1147	18.1006	16.6953	7.45541	0.00480644
py11342	45.5315	378.796	156.077	170.151	103.921	71.1234	2.36119e-11
py11347	0.0356052	0.140852	0.263216	0.11756	0.30198	84.5653	0.526222
py11360	7.29684	8.91039	18.9862	21.4443	10.6827	15.3739	1.7289e-05
py11361	11.1337	41.4466	19.5257	65.0217	56.5392	33.4097	4.84749e-15
py11368	49.8805	113.817	211.703	639.027	675.053	236.24	6.4255e-31
py11371	33.4413	133.263	119.629	91.9904	101.92	136.406	1.60157e-07
py11377	7.24625	12.7021	20.6212	15.8819	14.7205	11.8212	0.00167602
py11383	4.33213	12.7443	10.9297	10.7406	12.3259	13.054	0.000198066
py11394	2.38011	0.772122	3.77382	7.14308	5.85852	4.76388	0.000641644
py11397	0.469885	0.757558	2.18542	2.10797	2.1939	27.9579	4.31758e-08
py11421	5.37023	1.29299	5.29674	26.8803	12.4398	12.8567	1.71083e-18
py11425	4.13138	16.9443	12.4025	8.47574	7.61652	155.767	0.00290262
py11434	14.8339	66.5747	53.8143	44.6879	51.6631	51.1532	1.97599e-08
py11441	1.04026	14.3348	31.7983	13.7295	25.9369	9.42018	9.50404e-23
py11442	11.1285	22.965	38.137	31.0926	28.772	10.9175	1.65468e-07
py11446	11.9783	46.616	34.9274	31.744	34.7197	18.5345	1.02547e-07
py11463	1.68306	1.19586	5.60151	16.7402	8.23034	7.34309	1.09135e-13
py11468	1.0441	1.53771	6.26335	5.56145	4.39757	1.35408	9.87906e-14
py11470	6.41817	10.7493	14.9706	13.2684	15.5053	9.98926	0.00015522
py11478	5.02556	2.84694	3.94646	10.2818	4.05663	4.36619	0.000914284
py11481	10.6475	24.2195	22.9247	23.0218	23.6261	16.1903	1.33546e-05
py11492	19.5101	10.411	33.2593	45.1045	58.4023	13789.3	0.000643096
py11494	122.532	6.05411	39.2373	341.165	273.726	115.236	0.000975434
py11499	3.73979	4.94005	11.1421	20.3442	12.1693	3.49116	1.63185e-10
py11502	3.5266	612.249	1239.79	174.269	506.945	61.3565	1.5525e-11
py11508	3.50254	9.55552	6.19574	7.66732	7.66263	6.57639	0.00676651
py11530	7.84354	18.7328	25.7067	22.1484	22.4213	10.246	2.08827e-06
py11531	18.3541	61.031	46.6415	42.5619	40.619	54.1736	7.38504e-06
pyi00016	5.14171	12.3011	12.6541	10.3924	13.2399	10.2908	0.0736921
pyi00021	1.44317	1.31448	3.20229	3.26589	2.79022	12.8548	0.148504
pyi00030	2.56713	9.81013	11.7268	20.7719	15.9577	13.4928	7.16249e-18
pyi00037	9.12171	18.7684	21.2697	24.188	17.1954	40.0564	0.000201587
pyi00038	5.40153	11.9767	13.9162	13.1705	9.12864	24.4105	0.000320445
pyi00041	1.97727	2.29805	5.04012	4.003	4.31309	1.95473	0.0394627
pyi00064	5.80473	6.36416	10.6873	13.9926	15.9386	66.5677	0.00166831
pyi00066	14.164	33.8643	77.229	73.4569	62.5054	18.8172	3.81972e-14
pyi00070	5.87886	11.2001	19.6437	17.1263	10.0095	6.33362	0.00372038
pyi00081	1.46746	9.01608	9.61959	3.32653	8.54791	8.20557	0.164438
pyi00122	2.53362	4.58686	6.18518	7.48712	5.84741	6.41701	0.000957769
pyi00128	1.82508	4.0629	8.02716	5.45556	3.70418	5.96518	0.0270292
pyi00136	3.59417	6.0894	8.59592	16.671	12.8494	9.04952	3.68887e-09
pyi00137	0.696851	0.521194	59.8914	37.5257	9.8493	6170.5	8.16582e-19
pyi00138	10.3706	42.4031	29.9851	24.9862	30.22	23.8323	1.69722e-05
pyi00166	3.94287	102.537	48.6376	11.8829	18.0813	20.3197	0.00010306
pyi00167	2.85063	3.40881	7.82677	8.53882	5.79449	110.55	0.000285363
pyi00174	4.37086	31.411	27.1397	17.2366	16.7693	56.0823	1.9146e-06
pyi00183	24.3128	19.0021	45.2981	303.012	165.073	281.262	1.29397e-27
pyi00193	34.6057	65.6139	41.7327	75.3204	48.9496	10.6501	0.363001
pyi00198	2.10341	2.31466	4.76103	5.38761	4.50062	3.9697	0.0486818
pyi00206	25.2654	118.244	77.841	59.0487	49.4922	25.6476	0.000431124
pyi00212	0.596617	0.0462325	1.86882	1.8498	0.788683	10.5013	0.00474058
pyi00213	9.28596	64.7916	57.2735	51.3483	45.1442	33.5112	4.19436e-13
pyi00218	3.71684	2.61233	3.97056	22.0977	12.0975	13.4555	4.81564e-11
pyi00221	2.8284	7.41222	9.76561	7.47789	8.51763	8.08098	0.00608147
pyi00222	1.33372	27.2735	16.5662	17.1884	17.7379	6.77261	3.29408e-24
pyi00229	7.89097	33.3461	39.7482	23.4718	21.5597	36.7652	0.000195467
pyi00235	1.16345	21.6411	8.67679	4.50324	6.25754	11.621	1.15412e-05
pyi00237	0.715234	0.253924	0.804691	11.2555	5.95809	5.09383	0.000712844
pyi00258	1.25583	0.244481	1.91574	6.28256	3.26755	2.27544	1.40765e-05
pyi00262	1.77113	1.79793	8.31848	8.80834	10.6711	6.60697	7.41008e-07
pyi00276	18.8507	14.0789	42.8436	39.6192	31.2916	12.4528	0.000245492
pyi00295	6.13213	23.7631	24.8895	16.3239	14.3978	33.5021	6.31322e-05
pyi00320	0.289766	0.369986	3.80233	0.737255	0.840763	27.9211	0.247292
pyi00322	1.41979	4.68382	7.96578	11.0942	18.1914	27.0139	1.52502e-08
pyi00331	6.24258	12.7385	18.8866	15.925	15.0838	7.61972	0.000446349
pyi00340	12.7675	17.6618	38.5781	40.0244	30.3605	23.0255	8.91546e-06
pyi00341	3.19714	1.64501	1.95385	6.79314	2.90643	2.20611	0.0161339
pyi00346	4.33253	3.05407	11.1154	14.2904	8.759	6.15892	2.13186e-05
pyi00356	0.214374	0.0445428	6.28673	1.10977	1.0824	212.551	0.0832598
pyi00380	1.56106	3.38665	2.39141	3.17337	5.50945	17.871	0.220767
pyi00391	6.99245	137.705	113.35	84.2684	84.8492	24.9821	5.49485e-19
pyi00400	2.35619	0.526756	4.82311	5.23252	4.67506	1.84198	0.0120568
pyi00403	179.925	742.626	655.472	521.421	594.895	228.289	1.27571e-08
pyi00411	1.88397	3.21214	3.13135	6.95904	5.70218	3.83375	7.80076e-06
pyi00417	2.57898	5.32257	7.38532	6.00216	5.8296	10.7261	0.00326653
pyi00427	5.70516	2.14807	8.41612	14.7365	8.66252	5.62181	0.0011222
pyi00436	10.4366	5.82028	12.0587	77.1764	85.2194	51.3835	5.1941e-30
pyi00438	4.22585	8.84131	6.24462	12.395	8.99339	9.10624	3.27447e-05
pyi00447	2.36904	1.01858	3.3005	5.2389	7.00258	4.40199	0.0517002
pyi00455	2.74921	9.97206	11.0525	6.98823	7.91764	3.05213	0.00432837
pyi00459	0.0243929	8.02096	0.132721	7.27744	16.2546	19.9861	1.48512e-05
pyi00463	2.17027	3.84051	4.77332	5.69766	4.11833	5.23216	0.00623241
pyi00483	8.66732	24.5463	36.6112	25.6298	30.9177	15.7371	7.75595e-06
pyi00491	14.9987	288.314	9.29378	41.9323	54.3442	0.579092	0.00217449
pyi00499	5.37785	6.64387	14.3429	10.8306	11.3228	32.1264	0.00330206
pyi00508	6.13415	0.361281	2.6176	15.8158	9.21515	9.64106	0.000214592
pyi00516	3.22745	4.00527	6.36584	7.9677	5.34003	3.87236	0.011816
pyi00524	14.7354	14.3315	24.91	31.925	21.9189	29.7102	0.00013271
pyi00541	4.36023	6.92408	14.6264	19.3381	10.9478	10.3883	3.08752e-06
pyi00580	7.83861	47.6807	19.2767	39.2969	22.2181	25.7259	3.83625e-14
pyi00582	27.5172	101.098	144.512	144.957	137.295	96.3116	1.05514e-10
pyi00594	4.81049	14.8758	13.7691	10.6656	8.24554	88.7166	0.0387038
pyi00602	2.06935	0.866672	6.11121	54.9439	23.7598	15.4871	8.04392e-27
pyi00635	1.7462	4.93965	7.13924	4.77984	6.43779	5.45214	0.00235454
pyi00636	10.1015	10.8512	24.544	32.4827	54.1585	18.2522	9.34697e-07
pyi00648	5.94547	10.0831	5.96471	15.0289	12.6089	4.98539	0.000226378
pyi00658	2.21721	9.67649	6.80672	5.7025	5.94547	24.3259	0.010505
pyi00663	2.76603	3.13523	14.4122	29.3822	17.4735	12.5562	1.94816e-16
pyi00671	12.0972	2.37474	7.62829	33.2735	22.4303	16.2577	6.89897e-07
pyi00672	4.98945	0.566378	3.11538	14.5504	8.34642	8.51671	6.02313e-05
pyi00675	5.51781	6.94646	6.19069	20.0249	7.50833	6.58386	1.02219e-06
pyi00681	9.79662	8.65301	16.3448	21.2975	19.5745	9.15558	0.00490854
pyi00685	0.667596	0.989445	4.38282	4.53497	4.63757	6.19098	0.000322098
pyi00697	5.43056	7.50884	8.95492	18.2543	12.0447	14.091	1.39248e-06
pyi00710	0.566935	1.02929	4.10474	45.1357	39.2823	61.8777	1.26941e-51
pyi00723	5.62937	871.51	482.11	56.4075	35.5161	20.8007	2.53894e-16
pyi00738	1.90934	2.60924	5.02546	4.73219	4.54896	1.92777	0.0785561
pyi00741	0.292744	0.0709999	0.059927	5.82342	13.0923	7.74611	5.68487e-11
pyi00761	3.87514	5.19968	60.2402	7.84188	4.43412	77.5274	0.202288
pyi00765	3.78265	7.62255	18.0946	18.547	15.3686	10.259	1.94639e-08
pyi00786	2.10804	0.885267	2.0262	7.09257	6.42214	4.04353	7.86845e-07
pyi00790	1.79264	3.96346	7.11926	7.61001	7.00103	5.00341	0.000349981
pyi00805	0.642311	3.094	9.70481	5.78797	9.74167	0.500577	5.44049e-10
py00014	0.148893	0.115774	19.6526	0.0571551	0.153619	1.25615	0.645207
py00015	49.2265	29.2064	25.2243	18.3292	15.9461	44.2535	5.77093e-05
py00016	9.50139	7.92648	2.26461	0.215348	5.83299	5.4542	2.57698e-13
py00017	48.0349	1.28455	2.5414	4.62418	2.47188	10.7592	4.37183e-16
py00018	0.795932	14.8567	8.87818	0.330197	0.336372	42.283	0.141176
py00019	1333.42	169.361	84.6032	602.035	345.646	239.778	0.000419627
py00020	22.4977	9.51539	9.04611	6.70067	12.1596	31.5226	1.36314e-07
py00024	19.4634	1.03514	0.284296	0.260117	0.29862	0.176292	5.87682e-46
py00025	179.573	36.236	9.44836	6.73514	10.4383	18.4749	1.24276e-68
py00040	168.447	54.9908	55.1625	61.8803	59.6706	128.689	3.57365e-05
py00046	10.9753	5.36642	3.8367	5.03336	7.1647	2.1017	0.0106144
py00054	61.8872	30.678	18.3517	21.7332	31.6853	60.3973	1.40127e-09
py00057	137.151	22.8926	24.6418	28.1083	33.2815	24.4079	1.31824e-10
py00078	113.688	2.95084	4.80168	35.1233	14.221	25.9181	4.84533e-08
py00092	60.3669	16.5843	13.9967	10.4963	3.51167	0.335889	2.44496e-08
py00094	82.2227	46.3119	13.293	40.072	23.1236	64.6566	0.000123206
py00102	1417.28	431.819	172.529	68.0391	138.358	86.078	4.13988e-41
py00109	80.8473	51.1586	40.7321	31.094	26.3559	6.99441	0.000726007
py00110	16.0379	6.33516	4.86104	5.45886	5.43323	5.35273	1.17703e-05
py00114	387.752	110.959	47.1837	110.815	80.71	72.5113	2.1966e-10
py00123	836.569	304.861	532.432	139.212	822.503	510.829	2.67038e-15
py00124	745.593	73.0723	28.7256	145.022	113.553	138.704	8.25186e-14
py00132	92.7828	12.691	20.2289	45.6094	32.8955	25.8114	0.00106751
py00144	40.5585	43.8799	29.1879	11.3211	22.7919	23.4286	9.81341e-11
py00145	17665.3	6398.13	5285.81	8200.12	11580.4	5028.59	9.87974e-05
py00158	26.8909	17.8749	7.82969	6.49552	13.9746	14.4064	2.14295e-13
py00170	821.687	282.622	35.2044	164.812	182.025	57.7501	2.2849e-16
py00175	50.5605	8.75929	10.5714	13.7624	12.4693	7.96666	7.91103e-09
py00186	9.89733	26.3922	14.2594	4.9484	4.62096	3.73135	0.00706244
py00194	5.32694	1.43772	0.44073	0.454224	1.10753	4.22056	2.94219e-16
py00200	123.765	44.1145	34.5083	24.9536	40.5016	140.751	2.6168e-09
py00220	7.53669	5.57708	3.19612	2.6601	3.33172	4.79594	2.98997e-05
py00222	7.59239	0.262594	0.726561	1.16341	0.664789	4.97287	1.98513e-10
py00223	78.7076	53.0066	41.716	39.212	33.5459	125.674	0.00676651
py00225	22.6244	1.9031	4.85949	5.59728	6.71454	1.79054	2.06762e-07
py00240	834.915	131.845	174.557	32.5281	174.145	50.3041	2.64112e-35
py00241	1177.33	3422.59	3271.25	398.732	454.713	248.788	0.000982567
py00243	190.547	107.281	78.5408	80.2387	85.4223	84.1627	0.00262727
py00244	163.271	31.2541	36.0966	35.2734	34.8294	140.417	3.4177e-16
py00268	99.7878	37.7913	12.3166	0.670701	15.3549	0.601769	2.92924e-15
py00269	102.365	67.6166	43.5632	41.2574	47.5898	62.8471	6.25928e-08
py00274	190.591	280.765	106.075	62.1893	99.2382	115.265	5.14739e-08
py00277	69.5626	8.89393	9.68919	24.9957	20.7052	39.8454	1.01162e-07
py00308	946.239	84.2351	75.9334	153.58	162.906	61.3885	1.54836e-14
py00311	307.798	99.4236	45.5606	44.5664	62.6377	75.6778	1.74228e-24
py00325	267.546	50.3525	34.8428	27.0288	41.3465	85.5523	1.09746e-19
py00327	102.083	137.302	84.3413	44.0377	69.0708	46.2197	8.98596e-05
py00336	41.6612	10.0739	7.94785	5.24303	9.46073	12.3659	9.44899e-20
py00338	908.083	132.07	58.1096	198.701	210.101	132.556	6.33234e-14
py00339	58.7255	8.07526	13.7314	10.3775	11.5094	6.7922	2.7625e-13
py00350	419.653	314.876	239.522	113.678	158.204	67.4904	5.38023e-11
py00351	28.1116	16.3459	8.49752	9.13422	11.4772	33.0092	8.76958e-06
py00352	43.1273	86.5869	17.2553	16.687	24.3674	56.5618	1.41964e-05
py00354	91.7646	8.01335	12.9935	14.9267	12.2693	10.9472	4.40434e-14
py00355	434.256	27.5401	29.3948	28.0166	38.2355	21.7167	2.38033e-51
py00362	76.7467	59.092	9.08945	13.9721	30.351	2.60162	1.60771e-25
py00367	16.7266	19.1649	6.57883	4.99103	9.897	19.0599	1.29145e-08
py00400	3.05086	2.76843	2.67396	1.46432	1.58304	7.11494	0.111898
py00408	40.9902	14.0536	29.0449	1.49361	56.3789	12.0076	1.07976e-39
py00411	146.253	14.768	10.6906	13.2422	13.324	26.4451	1.73727e-05
py00426	970.292	242.896	85.1333	459.185	312.895	242.087	0.000666426
py00444	140.722	89.1013	47.4317	31.3456	41.9077	24.1678	8.06033e-17
py00447	698.071	52.2035	24.3326	254.698	155.833	84.6856	3.99522e-10
py00450	50.4586	4.31854	16.598	18.8285	17.3187	6.36589	8.98654e-06
py00459	59.4615	49.585	16.3788	21.3805	26.2021	23.23	3.51634e-06
py00462	4.91556	5.8187	4.05616	0.405844	11.9069	0.0599344	7.21606e-12
py00463	143.51	46.1923	29	23.665	29.2066	39.6882	3.6586e-15
py00466	32.9006	33.7904	18.7506	15.1508	21.1264	22.93	0.000102938
py00467	27.1042	7.95355	5.55764	4.84417	4.11098	3.63387	3.60578e-18
py00468	21.0503	13.6774	8.88483	7.59303	8.81853	5.43899	6.37186e-07
py00470	154.156	9.28918	7.75238	10.9484	16.4752	4.40827	9.80142e-23
py00474	13.6871	19.9792	9.04064	6.22811	9.23787	17.8977	0.00050923
py00486	1.11261	0.0951937	0.0175428	0.0185336	0.0276964	6.49206	4.7373e-06
py00487	5.44807	4.64742	2.54823	1.51657	1.46845	2.65021	2.42386e-06
py00495	379.399	25.6911	13.4148	4.86582	9.65427	1.42763	1.72416e-44
py00510	238.452	114.003	94.7645	82.479	86.4832	79.7042	5.08858e-09
py00521	146.225	116.584	80.9514	9.35754	10.6366	4.46197	1.23272e-35
py00522	201.608	55.7484	59.6501	89.4384	135.91	220.203	0.0163946
py00525	674.331	188.065	105.453	129.538	104.585	404.444	6.95444e-18
py00529	6.46899	0.387155	0	0.200996	0.0627867	0.445139	0.00148312
py00530	33.6257	7.42835	9.05463	15.2052	12.9672	56.9147	6.72746e-06
py00533	62.8097	57.2069	32.8355	29.2227	32.2806	42.6126	4.50135e-05
py00534	555.006	10.5206	8.6023	8.16037	9.1775	2.26163	2.75887e-53
py00535	2471.28	725.652	365.175	459.412	557.172	876.413	1.22984e-20
py00538	28.955	19.6786	16.4521	12.2816	15.0769	15.1037	4.07704e-06
py00540	265.364	32.039	29.242	52.4794	38.2993	22.1647	7.35005e-14
py00549	440.11	116.392	31.6028	16.4965	30.4049	71.5193	3.26589e-76
py00550	1.40487	2.08137	1.02679	0.659488	2.74947	6.90398	0.156071
py00564	7.17797	1.16173	1.22634	1.28341	1.36566	0.720325	6.80774e-07
py00575	803.971	1073.27	351.743	301.829	391.5	867.049	1.76346e-06
py00591	15.0177	1.21419	0.861781	0.760869	1.69579	1.45493	7.89167e-23
py00592	13.358	3.20908	1.41686	0.722581	1.23959	2.60814	9.50001e-15
py00593	22.9989	12.4642	11.7038	10.8713	19.0625	18.1495	0.0061772
py00594	13.9123	5.91864	2.1497	1.01428	1.22914	141.746	1.29507e-13
py00599	56.0018	54.6376	25.5378	27.9923	34.0795	53.54	0.000251902
py00622	0.20354	0.00987969	0	0.00991077	0.0177259	11.8927	0.0413377
py00628	217.085	259.395	124.697	50.7083	72.8631	439.811	1.99686e-11
py00629	2.19359	2.35534	1.03693	0.446191	0.401627	15.2822	4.23878e-05
py00633	20.8696	2.87136	0.850998	0.662501	0.934835	0.285511	1.76086e-34
py00651	383.432	19.3824	18.5765	21.0757	16.4553	29.8392	6.78657e-72
py00652	200.005	26.2569	28.7348	99.9887	69.8505	426.295	0.000359907
py00653	0.18439	0.163294	0.207742	0.0547245	0.168011	11.2905	0.30774
py00656	112.976	12.8209	20.2735	47.0735	42.9435	51.9565	0.000115159
py00657	70.7036	157.633	47.888	34.6597	45.1671	67.2867	0.000916043
py00658	37.418	51.7283	25.1692	18.3986	23.4629	13.5332	0.000220277
py00661	41.303	35.2051	16.4028	15.992	18.7163	37.816	1.24129e-05
py00665	66.4274	22.3103	16.5404	15.7935	14.9135	16.4513	9.82073e-10
py00669	52.1053	33.8706	26.6101	21.0724	25.4419	42.0594	5.90898e-05
py00670	52.0793	24.0665	21.9827	19.8809	21.5841	25.4655	2.91107e-06
py00680	53.6962	29.1679	35.401	25.3274	21.9133	12.9231	0.00864433
py00686	1071.16	407.66	842.433	79.0626	63.7781	55.5642	2.76804e-24
py00704	151.066	140.031	61.3691	45.3193	64.1874	80.8209	2.72069e-13
py00729	668.828	1658.45	587.242	83.6422	82.998	52.0402	4.09677e-30
py00754	26.6156	2.90323	2.02165	2.7433	4.38213	1.3605	1.87155e-31
py00769	0.443143	0.0969705	0.323879	0.0978904	0.0848511	6.18109	0.0918727
py00775	300.304	16.877	146.035	133.493	228.136	94.2933	0.00113697
py00778	312.437	177.911	74.2175	81.2039	102.442	207.201	9.76883e-15
py00785	525.675	616.342	266.317	259.55	335.101	505.525	5.07741e-05
py00820	0.377719	0.642872	0.206945	0.0311946	0.172908	5.8205	0.0264513
py00826	18.2054	8.11166	6.31083	5.84852	7.1413	6.09733	8.73792e-06
py00827	175.171	25.4074	18.0144	41.6857	31.1113	56.2348	9.5818e-09
py00829	149.702	15.5447	29.2551	20.9222	25.2624	127.659	7.37953e-17
py00831	205.979	121.929	65.0007	54.126	75.3739	82.641	8.95729e-09
py00835	1.41276	54.3092	21.3373	0.122951	0.129093	0.329664	0.000442232
py00839	94.5556	300.791	141.554	37.5329	49.5825	31.0678	0.000142978
py00848	0.772632	0.405916	0.394447	0.367225	0.246069	788.343	0.412417
py00864	294.591	80.2272	64.1592	48.4447	60.2381	38.3635	7.14778e-26
py00874	266.244	37.3028	56.7834	56.3411	50.1833	128.015	3.70808e-20
py00875	10.3085	9.16055	15.1144	3.37958	2.47074	11.043	3.80012e-07
py00879	529.07	48.8035	31.7893	47.763	44.3194	48.6211	5.42382e-43
py00883	125.569	117.292	83.7126	46.4484	77.7363	14.1601	1.13319e-05
py00884	72.2655	14.6068	13.3006	13.7105	12.4844	19.892	1.18481e-16
py00892	123.945	27.8517	32.6721	39.75	35.5513	36.201	5.13899e-09
py00895	42.5711	50.1288	27.2427	18.7838	18.598	187.617	4.73709e-05
py00896	177.535	464.187	228.509	46.1591	55.468	25.7335	5.86906e-12
py00917	61.2027	56.9665	30.6268	29.0381	36.8573	30.2899	0.000414692
py00921	9.21253	8.00621	8.33797	3.85292	5.09842	4.05379	0.0018514
py00923	177.701	56.2959	26.698	18.6903	23.7397	12.5876	7.51254e-35
py00930	7.15227	7.25736	7.51483	3.31814	4.39269	2.56076	0.00118806
py00941	50.8476	11.6732	14.4906	11.3904	12.8824	19.4445	1.99316e-10
py00949	44.806	9.17456	8.70899	15.6906	13.4218	13.7613	2.46311e-07
py00954	231.616	49.4229	48.8506	55.8289	124.073	8.08912	2.0552e-07
py00959	7.95777	5.63382	2.29601	0.128271	0.273778	0.200487	0.000106065
py00975	299.36	349.852	128.679	28.046	30.1584	35.4657	1.5163e-28
py00984	116.069	41.6926	25.9211	26.2502	28.8508	24.3753	4.2037e-08
py00985	35.6616	16.783	13.7683	15.8248	16.72	16.0961	0.00323475
py00986	119.834	5.61423	4.39248	5.83694	7.30484	2.69443	2.23297e-62
py00987	194.801	12.8624	8.50826	8.89418	11.4832	4.52106	6.69948e-62
py00993	176.352	9.05044	7.18482	43.2285	15.9393	70.724	4.2086e-15
py01014	44.9283	17.5087	10.1776	4.77033	6.77015	3.27397	1.4431e-27
py01017	1.90198	2.26559	1.97747	0.8326	1.18805	8.08615	0.181467
py01025	21.2375	18.6582	13.0765	7.45433	8.98677	9.61734	1.35337e-08
py01029	8.29994	4.23764	3.64878	3.82855	3.97896	3.0581	0.000538737
py01052	83.8144	10.0489	7.51614	17.5159	17.4933	15.3167	6.1213e-15
py01060	923.129	306.527	274.053	93.6923	103.249	64.5738	6.00249e-26
py01070	242.833	7.40139	27.4428	23.1604	27.2897	16.9732	7.14778e-26
py01080	7.40463	1.98351	11.7353	0.60897	2.02334	9.2962	1
py01084	228.196	13.4907	5.88946	28.3514	5.51875	16.6269	1.43257e-13
py01094	414.512	165.254	115.969	150.878	133.957	106.906	1.51869e-06
py01110	228.661	28.5535	21.6109	11.7145	13.835	23.2476	2.50291e-77
py01137	65.9326	33.4778	12.199	8.82119	17.904	24.8791	3.32384e-35
py01140	33.9082	64.9227	16.8259	12.326	16.9127	27.1483	5.09767e-07
py01147	5.02596	1.89303	0.836598	0.470066	0.891468	1.1755	9.59504e-15
py01156	145.852	5.30702	3.27036	4.1545	1.62832	1.27871	2.94101e-51
py01165	63.5887	35.4018	29.5005	22.2247	28.0774	18.2633	3.80989e-06
py01168	394.175	203.441	75.4076	107.977	145.341	143.075	6.97092e-10
py01171	5.45651	0.269187	0.108649	0.042544	2.07676	0.585067	3.54793e-08
py01174	42.7423	8.75461	10.6144	18.4783	16.6531	32.6643	0.000207244
py01183	18.3712	1.47045	0.0112809	3.11555	0.136473	1.67829	1.2182e-07
py01185	129.505	18.4939	10.4656	10.9923	15.0334	7.44636	3.32384e-35
py01189	0.0799459	0.0534329	0	0.037894	0.0083277	6.57603	0.698056
py01211	79.456	36.9382	30.4663	37.5183	43.0031	37.8867	0.00044181
py01227	369.352	255.037	178.614	180.097	195.916	336.835	7.13008e-05
py01229	49.0338	11.6658	11.6699	13.9815	13.2331	8.69197	3.06777e-09
py01236	6.59706	7.04455	4.40596	2.59486	2.93679	6.87781	0.00594008
py01248	57.0391	44.8948	47.7289	22.5293	34.6092	7.73863	0.00012032
py01255	6.4915	0.372462	0.803107	3.18727	1.26509	0.629119	0.0041496
py01277	149.401	31.7465	26.1463	24.1845	28.0255	27.4131	1.14518e-14
py01287	27.5548	20.0736	36.2328	13.3274	18.6411	768.807	0.00147107
py01295	19.8836	27.8039	6.0152	6.46378	4.86201	3.06318	8.10162e-08
py01305	93.3884	16.2931	80.0684	42.129	53.0386	20.4649	0.00180923
py01307	50.1963	19.7405	17.2905	11.6011	13.1758	20.0184	5.738e-16
py01310	13.1912	7.42059	2.67021	5.50118	6.10077	2.60293	0.00237727
py01326	19.5906	7.25632	3.01769	9.31116	6.20514	9.69646	0.00166461
py01328	22.6449	10.1678	11.1102	8.30412	6.74334	7.28153	5.86702e-05
py01334	61.143	15.6914	11.7637	25.3649	18.7916	47.8771	0.000346368
py01335	219.73	505.003	120.259	90.586	158.162	246.072	1.54421e-05
py01342	644.819	24.5378	10.2355	179.952	81.8601	285.049	1.0702e-09
py01343	13.128	8.94807	6.05966	5.98302	7.81593	14.027	0.00129464
py01357	26.0078	15.4166	7.95555	6.6512	9.6964	6.00306	8.95588e-11
py01367	15.9844	4.91491	1.42861	1.59317	1.48423	18.3772	5.11651e-17
py01376	45.4796	40.5677	18.5329	16.6339	16.4384	18.9681	2.87055e-07
py01387	18.6933	13.4217	24.5617	8.58897	26.309	23.8624	0.00125084
py01394	376.362	30.534	40.2613	51.0947	51.9191	72.0723	4.59636e-20
py01410	340.8	61.7489	21.6303	26.809	42.4709	35.3499	8.84977e-38
py01440	47.4094	26.1775	24.8204	22.0623	18.7747	7.55264	9.65849e-05
py01446	39.2676	41.2873	27.1542	17.8165	20.2298	24.4976	4.85606e-05
py01465	11.0335	1.04409	0.616171	3.3437	6.44038	6.3735	8.37621e-05
py01468	915.611	535.109	180.612	65.8537	75.1166	68.1296	7.67769e-58
py01469	46.9408	82.3868	46.5718	10.6956	19.94	15.4622	8.79771e-12
py01483	159.539	95.7447	82.9804	55.3827	62.3327	54.2843	8.28628e-08
py01489	45.3662	3.87219	4.88042	3.88855	4.66246	1.70476	1.64382e-34
py01492	199.581	78.1945	13.0741	15.902	13.6986	7.63673	8.18244e-39
py01494	534.697	608.668	233.393	174.289	313.415	44.849	8.04142e-11
py01497	169.659	99.2644	48.7238	26.1998	38.2628	98.4	9.40765e-22
py01512	43.9007	9.29927	5.65191	19.5794	13.62	8.78994	0.000151474
py01515	63.408	21.2531	18.8044	19.3958	19.3826	13.8822	5.84074e-11
py01516	172.155	144.277	69.5586	37.4943	64.1474	65.9935	6.67451e-14
py01529	1856.8	92.1027	184.724	162.465	180.716	76.5965	1.62272e-25
py01530	64.129	1.20405	0.530391	0.547939	0.33983	11.6361	5.37479e-59
py01532	2783.47	1827.87	844.535	405.771	790.854	558.498	3.00281e-13
py01533	19.2679	11.3596	6.54529	9.27075	5.45	6.13601	0.00277637
py01536	130.904	9.55029	0.629566	1.44803	0.598604	6.72602	3.36187e-66
py01550	0.384414	0.0827787	0.0435877	0.059361	0.0190701	41.931	0.0135934
py01588	185.826	204.753	99.0748	89.7691	72.5433	219.541	0.000254223
py01592	29.8583	1.87299	0.839031	1.70762	1.31358	30.0488	3.88921e-36
py01599	31.3086	26.1164	21.2177	15.0647	16.432	14.9055	9.00876e-05
py01611	3.84687	8.19135	2.52537	1.5241	1.8973	55.1148	0.000711262
py01615	189.226	512.549	409.385	62.9643	382.336	5.58358	7.08911e-05
py01616	31.7291	20.5093	10.7685	12.4	18.7876	20.1327	1.53906e-05
py01622	443.806	154.365	135.913	169.558	130.339	81.6245	5.07863e-08
py01623	90.3707	133.205	41.3417	29.0828	30.0881	16.2134	4.35787e-10
py01624	9.83371	1.12988	2.39447	4.42266	3.48024	2.3442	0.00011678
py01625	537.285	232.305	126.788	18.5278	66.1727	57.1205	6.46306e-58
py01628	77.3133	208.555	111.041	35.5507	37.9642	28.2566	0.000771483
py01634	29.0512	0.756568	1.6511	9.55423	0.673761	0.280613	0.101014
py01643	53.5519	136.658	57.2795	13.3483	18.1003	2.48722	2.80595e-05
py01651	271.795	97.4807	43.3762	70.7285	97.9014	40.0679	8.67124e-10
py01652	62.4265	11.4959	13.3352	19.4436	27.5929	29.0741	4.54583e-08
py01653	478.572	623.362	202.318	91.2629	99.2424	446.058	4.43042e-19
py01655	48.0969	38.7269	30.4278	19.2412	17.2761	10.5903	1.43793e-06
py01658	21.5588	6.68058	4.57388	8.22968	9.29205	5.09708	0.000620977
py01666	203.682	168.517	67.9392	76.3632	90.1228	42.3863	5.38056e-08
py01671	265.094	161.007	93.4842	115.67	125.95	195.085	1.93483e-05
py01678	117.466	61.122	23.4173	17.7045	23.3011	50.1603	2.5508e-22
py01691	76.0395	12.4298	11.699	12.7374	10.8794	24.1881	1.92435e-25
py01692	458.774	322.196	126.062	96.4839	159.277	201.687	2.302e-16
py01693	28.4621	27.7177	16.5955	10.9528	16.0419	16.907	2.37147e-08
py01694	685.147	95.7943	51.8443	40.5267	79.6923	69.0954	4.31197e-30
py01695	139.102	48.7842	45.0915	32.8333	36.5879	70.1712	2.66642e-14
py01696	1.24167	0.36019	1.26801	0.590627	0.362238	35.0365	0.187448
py01712	312.399	34.4022	33.4242	153.747	115.226	71.1784	0.000337472
py01714	115.891	68.1236	18.1971	23.9176	22.831	23.6857	2.26847e-19
py01725	183.371	112.809	62.0484	91.158	96.033	133.124	0.00270514
py01737	385.353	48.1818	61.5365	171.681	120.635	125.368	0.00314187
py01743	40.2257	25.9338	10.369	7.35287	11.4813	12.7521	2.73038e-16
py01752	707.888	78.5183	45.3545	133.224	94.0264	100.997	1.29413e-19
py01753	19.8597	8.61428	7.37189	7.00585	9.19865	4.08024	3.11458e-06
py01775	48.1147	0.792336	1.65803	5.86241	6.76308	7.30093	1.02026e-13
py01794	165.511	32.0017	31.0928	78.2318	51.8654	346.312	0.0180721
py01806	0.473869	0.205365	0.0555761	0.0208429	0.0927375	16.5419	0.0155151
py01820	39.9873	7.54737	9.66653	18.7768	8.79836	6.55947	4.7631e-05
py01825	12.6292	0.397786	1.25028	4.44905	1.09637	63.6612	7.94407e-06
py01828	87.5251	104.137	33.5237	27.5674	35.0239	67.4079	1.22312e-09
py01842	66.1793	13.2855	8.53896	5.28574	7.16598	7.88426	2.05818e-29
py01843	79.4728	33.8806	21.7905	11.6404	20.3902	5.43245	5.05583e-24
py01844	48.0993	19.2808	15.2468	16.5881	16.3594	10.3115	0.000163333
py01852	170.529	170.816	72.2916	47.8115	42.1594	43.2961	2.49501e-10
py01860	85.456	56.083	59.6332	34.627	31.7571	259.07	0.000374149
py01874	49.3119	35.995	24.2819	14.0305	26.0154	14.93	1.12198e-11
py01884	134.27	131.619	103.902	50.4183	64.4694	54.539	4.39179e-07
py01904	34.8442	4.83615	6.73699	2.79219	2.61604	6462.38	4.68825e-37
py01919	0.313373	0.00879858	0.114366	0.0578611	0.0281186	12.6996	0.0534331
py01924	397.177	129.854	65.4288	152.202	159.815	69.4803	0.000118047
py01957	172.758	254.628	102.982	64.3136	94.5152	106.536	2.61809e-08
py01965	208.139	106.386	32.8109	3.60857	3.70055	3.81019	4.89085e-63
py01966	1.102	1.03258	0.591884	0.270055	0.211423	44.5279	0.14388
py01971	636.136	133.055	29.3607	176.129	119.075	99.9519	6.28206e-12
py01972	194.747	110.157	39.67	65.4821	89.6413	77.2096	8.987e-07
py02002	197.754	60.2424	14.9058	38.0578	27.9288	10.639	8.96487e-21
py02003	120.262	71.7944	54.4368	40.7065	51.5116	30.4939	3.44737e-09
py02004	22.3226	6.10763	4.81755	6.30552	5.48142	3.60414	1.2152e-05
py02005	19.455	7.72862	6.5425	6.06847	4.80314	3.32747	4.67765e-07
py02006	98.4658	89.5767	49.3907	41.6554	36.6184	53.6143	4.21259e-05
py02010	41.6681	25.4441	11.4302	8.95837	13.4865	22.4282	2.44314e-21
py02016	75.4535	179.847	64.5043	16.9509	74.005	66.7626	5.14838e-10
py02043	13.2906	16.0057	8.37078	5.94466	4.88005	3.14931	0.0011105
py02052	39.619	6.30236	3.78511	3.16318	3.59476	2.52034	3.48908e-22
py02072	0.16151	0.487553	0.279475	0.0195031	0.056719	1044.91	0.104098
py02100	1383.38	190.904	258.022	213.892	196.876	61.6679	3.54701e-14
py02102	2.54285	0.224679	0.0869615	0.212585	0.117483	36.303	2.58059e-07
py02103	23.0802	7.1656	6.59626	6.6619	7.3716	14.6533	3.26955e-09
py02104	29.8257	7.48323	11.9086	14.4361	10.5054	15.0797	0.00568352
py02107	33.2151	12.2513	10.9347	12.2715	15.2188	18.3406	1.2745e-06
py02120	161.265	6.6544	29.2967	70.0487	68.1321	22.2029	0.000383389
py02128	495.256	154.614	48.2698	11.9192	27.5196	61.197	7.59016e-112
py02132	5.51543	2.28461	1.29969	0.921854	1.6265	4.87992	0.000187852
py02148	72.3842	64.5582	27.4978	33.5575	40.3054	59.9123	0.000112919
py02149	48.9849	5.17736	3.62781	5.05677	3.68694	7.12498	1.68136e-31
py02150	172.5	156	30.8105	54.5507	70.1068	84.8879	1.21169e-10
py02152	27.7	282.843	125.804	12.0115	13.1344	11.4996	0.00010344
py02153	984.013	408.038	116.714	34.4018	33.2586	136.596	1.28903e-52
py02165	51.4876	8.02202	8.28083	3.12825	4.74614	2.96127	2.39122e-39
py02167	49.5771	41.4439	22.1699	10.552	21.737	15.5645	2.97574e-11
py02169	893.527	43.8602	41.0252	36.6543	67.9935	49.8507	7.52954e-63
py02170	703.146	275.846	179.183	157.588	141.909	13.3402	3.89773e-06
py02175	364.653	80.2892	45.9177	32.7854	47.7105	28.4608	3.83628e-30
py02177	1328.41	55.8402	51.8091	56.1941	71.6827	23.1088	1.57839e-34
py02188	125.07	27.4061	37.7397	30.7387	31.2395	23.522	1.31824e-10
[truncated: 1,523 more rows]

## Sheet: 3d
Dataset 1. The list of DEGs in N. yezoensis in the 6h, 1d, 2d, 3d and 5d samples.
[truncated: 3,306 more rows]

[truncated: 1 more sheets: 5d]
