# Supplementary material for: Comparative Gene Expression and Physiological Analyses Reveal Molecular Mechanisms in Wound-Induced Spore Formation in the Edible Seaweed Nori
Source: Front Plant Sci. 2022 Mar 17;13:840439. doi: 10.3389/fpls.2022.840439 (PMC8969420; doi:10.3389/fpls.2022.840439)
Supplement: Supplementary file 2 [file Table_2.xlsx]

## Sheet: 6h
Dataset 2. The list of TFs exhibiting differential transcription in 6h, 1d, 2d, 3d and 5d samples in N. yezoensis.
The list of TFs exhibiting differential transcription in 6h samples in N. yezoensis.
	Average FPKM
gene ID	control	6h	1d	2d	3d	5d	6hvscontrol_padj
py10223	16.604	31.7707	25.7007	18.1502	24.1446	147.801	2.32123e-05
py00463	143.51	46.1923	29	23.665	29.2066	39.6882	1.70161e-14
py09718	424.214	41.3383	51.2407	41.6757	53.0531	206.578	1.16991e-71
py10483	58.9925	65.27	36.9123	26.9245	35.9409	70.6101	0.481423
py05181	165.925	230.987	138.347	47.1316	66.9379	37.3667	0.0199029
py06253	62.521	57.3257	51.0966	10.7732	12.3403	21.6497	0.834582
py08760	261.145	276.001	130.12	120.752	124.474	132.704	0.705556
py08786	911.44	671.357	143.864	25.6592	31.8897	12.7196	0.183845
py09118	383.632	321.087	131.002	44.0515	56.1291	59.4076	0.593602
py10111	1.10838	88.1313	37.0639	1.02893	1.13414	1.24574	3.05131e-53
py01347	25.6143	42.612	33.6442	35.8988	28.4518	36.8907	0.00224771
py00653	0.18439	0.163294	0.207742	0.0547245	0.168011	11.2905	0.941837
py01089	25.8617	46.2871	20.5931	18.3537	21.4446	46.4099	0.000588696
py01852	170.529	170.816	72.2916	47.8115	42.1594	43.2961	0.890975
py02709	92.0533	101.868	35.8751	10.5697	16.4229	170.598	0.499633
py02863	9.12489	15.8341	16.0636	18.2356	22.9676	11.3034	0.0072816
py03656	30.8319	414.643	205.591	35.4468	28.7266	10.2939	1.40084e-78
py04491	174.222	147.015	105.382	91.1986	91.9215	102.432	0.451239
py04611	30.4122	178.618	126.35	31.0618	44.2648	82.0394	5.41444e-23
py04701	5.74396	17.334	20.2729	17.4619	13.2226	12.9003	2.35687e-09
py05545	9.3679	94.8917	25.3222	11.5211	16.081	7.07869	5.06704e-27
py05773	736.447	36.3169	59.0879	98.8319	89.2459	131.263	1.30093e-82
py09450	5.90649	25.4548	14.3362	11.7175	12.2471	6.19569	6.14548e-13
py09575	0.155295	0.0269065	0	0.0435377	0.037155	5.04621	0.226286
py11229	261.99	209.879	62.2411	30.0441	27.0157	10.3201	0.460285
py04238	70.925	31.6243	47.1757	37.8237	34.5927	27.857	0.00211674
py08006	23.4186	40.9563	19.6292	69.8314	46.8113	51.0977	0.000816064
py01653	478.572	623.362	202.318	91.2629	99.2424	446.058	0.110692
py00690	16.8456	43.7607	56.5003	55.6178	64.092	54.5443	1.71113e-11
py02967	19.2921	59.4935	49.1256	33.9073	36.1241	29.3831	3.16938e-13
py03649	146.557	94.4449	42.6343	53.4405	64.8757	139.145	0.00801007
py10446	116.76	90.1687	42.8054	54.9645	60.114	52.9794	0.1805
py11219	37.3239	32.9452	34.9646	29.7029	31.2596	22.1536	0.673228
py07523	76.5345	100.773	77.2701	74.6192	88.2323	116.931	0.0452415
py07167	38.6301	74.0722	56.4856	50.9341	51.8969	43.7253	0.000976918
py10039	3546.72	1200.4	306.107	314.5	393.608	608.043	1.10641e-11
py09814	37.9426	93.3359	67.8686	38.8028	44.4737	34.714	6.43204e-08
py09955	7.2524	14.4041	12.2137	9.03445	7.99322	10.866	1.41423e-05
py00388	90.344	242.331	226.863	114.695	172.099	75.352	2.7405e-06
py00984	116.069	41.6926	25.9211	26.2502	28.8508	24.3753	4.26145e-08
py04398	224.035	147.31	112.002	56.0079	151.775	131.764	0.195065
py06817	288.029	305.739	140.536	101.377	126.638	164.072	0.71065
py08093	6.31685	10.666	11.5544	10.9287	10.929	12.537	0.00167582
py08650	14.8103	77.0581	16.7923	45.7068	22.81	73.1112	3.98865e-15
py10629	96.3966	54.6384	31.4839	66.6083	27.4395	39.5513	0.00477279
py05086	110.405	188.813	213.023	256.165	256.344	449.917	0.000247816
py01714	115.891	68.1236	18.1971	23.9176	22.831	23.6857	0.00484322
py04303	29.9269	51.4679	53.1707	53.1042	50.2605	95.288	0.000156754
py09256	25.6525	45.1421	25.464	23.7843	36.6278	151.02	0.00107067
py09164	55.6061	57.1297	28.0856	35.8526	47.4288	76.5181	0.693861
py02293	113.16	84.3065	17.8063	81.7219	29.3511	89.8777	0.256245
py04670	10.9324	9.22352	5.20154	8.04899	13.7137	24.4175	0.583544
py03812	36.5933	35.6724	42.9303	37.9093	40.8061	76.1157	0.981185
py04476	37.3469	66.9167	53.9639	63.5852	54.4706	101.361	0.00141199
py06414	120.102	88.5146	68.1847	83.603	74.2055	105.43	0.129248
py10461	5.48106	6.9035	14.3154	15.8656	10.2561	11.1167	0.149095
py05733	24.2014	61.1717	45.8333	53.3685	48.3759	45.7568	1.82171e-08
py03157	96.0198	414.622	171.647	134.672	167.839	185.681	6.25051e-18
py03491	29.3522	78.0997	77.7699	43.2078	47.566	59.2763	1.53563e-12
py07023	2.41124	0.804876	1.69428	1.66437	1.3492	7.41731	0.00467461
py07986	263.502	373.228	274.809	149.068	128.229	92.0446	0.027416
py11434	14.8339	66.5747	53.8143	44.6879	51.6631	51.1532	2.07773e-21

## Sheet: 1d
Dataset 2. The list of TFs exhibiting differential transcription in 6h, 1d, 2d, 3d and 5d samples in N. yezoensis.
The list of TFs exhibiting differential transcription in 1d samples in N. yezoensis.
	Average FPKM
gene ID	control	6h	1d	2d	3d	5d	1dvscontrol_padj
py00463	143.51	46.1923	29	23.665	29.2066	39.6882	3.36729e-21
py10111	1.10838	88.1313	37.0639	1.02893	1.13414	1.24574	1.77739e-45
py00653	0.18439	0.163294	0.207742	0.0547245	0.168011	11.2905	0.906277
py01852	170.529	170.816	72.2916	47.8115	42.1594	43.2961	0.000230579
py02035	3.01374	8.34315	25.0764	9.02787	7.62757	375.07	3.3129e-06
py02565	5.778	0.145988	0.0873483	0.0273062	0	1.32469	1.96287e-07
py04271	0.113639	0.0124201	1.76752	0.486474	0.509855	80.5163	1
py04611	30.4122	178.618	126.35	31.0618	44.2648	82.0394	1.76071e-06
py04701	5.74396	17.334	20.2729	17.4619	13.2226	12.9003	1.73498e-07
py05773	736.447	36.3169	59.0879	98.8319	89.2459	131.263	1.42779e-28
pyi00436	10.4366	5.82028	12.0587	77.1764	85.2194	51.3835	0.661233
pyi00741	0.292744	0.0709999	0.059927	5.82342	13.0923	7.74611	0.194952
py04238	70.925	31.6243	47.1757	37.8237	34.5927	27.857	0.255332
py00690	16.8456	43.7607	56.5003	55.6178	64.092	54.5443	4.67766e-09
py11219	37.3239	32.9452	34.9646	29.7029	31.2596	22.1536	0.858695
py07666	0.218278	0.0546041	0.321332	0.215363	0.129879	52.7926	0.699042
py06402	35.6038	4.65655	59.3645	275.731	162.873	272.767	0.0362973
py01762	2.54345	8.58676	19.3456	8.77733	7.00765	349.083	1.43895e-05
py00388	90.344	242.331	226.863	114.695	172.099	75.352	0.00028094
py00984	116.069	41.6926	25.9211	26.2502	28.8508	24.3753	1.53381e-12
py04398	224.035	147.31	112.002	56.0079	151.775	131.764	0.0345139
py08093	6.31685	10.666	11.5544	10.9287	10.929	12.537	0.00149691
py05086	110.405	188.813	213.023	256.165	256.344	449.917	0.00011363
py04104	0.568521	0.332364	12.9431	1.5577	1.38662	125.824	1
py04670	10.9324	9.22352	5.20154	8.04899	13.7137	24.4175	0.0170827
py03812	36.5933	35.6724	42.9303	37.9093	40.8061	76.1157	0.545758
py04476	37.3469	66.9167	53.9639	63.5852	54.4706	101.361	0.170566
py10461	5.48106	6.9035	14.3154	15.8656	10.2561	11.1167	0.000145096
py03491	29.3522	78.0997	77.7699	43.2078	47.566	59.2763	2.24045e-05
py07023	2.41124	0.804876	1.69428	1.66437	1.3492	7.41731	0.356735
py11434	14.8339	66.5747	53.8143	44.6879	51.6631	51.1532	6.99029e-12

## Sheet: 2d
Dataset 2. The list of TFs exhibiting differential transcription in 6h, 1d, 2d, 3d and 5d samples in N. yezoensis.
The list of TFs exhibiting differential transcription in 2d samples in N. yezoensis.
	Average FPKM
gene ID	control	6h	1d	2d	3d	5d	2dvscontrol_padj
py00463	143.51	46.1923	29	23.665	29.2066	39.6882	3.6586e-15
py01084	228.196	13.4907	5.88946	28.3514	5.51875	16.6269	1.43257e-13
py00291	52.6809	14.5615	25.8117	91.3893	63.0512	34.5594	0.00903577
py04271	0.113639	0.0124201	1.76752	0.486474	0.509855	80.5163	0.0607618
py05773	736.447	36.3169	59.0879	98.8319	89.2459	131.263	2.67828e-21
py06066	11.6791	21.8177	18.2569	29.012	20.7386	15.7204	3.89254e-06
py06393	4.68732	8.37742	17.558	29.2136	18.1133	189.933	1.22984e-20
py07301	23.2717	35.8774	40.2228	37.0674	32.1164	53.2763	0.0121771
py11171	82.9205	57.8658	32.949	25.992	18.0869	5.85824	5.90144e-06
pyi00436	10.4366	5.82028	12.0587	77.1764	85.2194	51.3835	5.1941e-30
py04238	70.925	31.6243	47.1757	37.8237	34.5927	27.857	0.0337229
py06126	7.50987	8.93582	13.7994	33.0494	31.9651	27.9699	2.26695e-12
py08006	23.4186	40.9563	19.6292	69.8314	46.8113	51.0977	8.10558e-12
py00690	16.8456	43.7607	56.5003	55.6178	64.092	54.5443	1.28413e-12
py08683	11.7273	1.09319	0.793361	39.0128	3.1093	8.05311	1.4505e-05
py06402	35.6038	4.65655	59.3645	275.731	162.873	272.767	2.49355e-29
py00457	1.72562	0.368386	1.33024	4.51794	1.21226	0.961256	4.51267e-05
py10933	16.9818	11.3501	15.3654	22.8703	19.2226	18.7922	0.165698
py05834	83.115	11.0015	11.4222	18.438	11.867	17.5502	1.54067e-14
py00984	116.069	41.6926	25.9211	26.2502	28.8508	24.3753	4.2037e-08
py04398	224.035	147.31	112.002	56.0079	151.775	131.764	3.34e-07
py08093	6.31685	10.666	11.5544	10.9287	10.929	12.537	0.00590347
py09282	5.87431	10.1175	3.78156	34.8869	8.41344	11.522	1.73431e-13
py10629	96.3966	54.6384	31.4839	66.6083	27.4395	39.5513	0.134955
py06422	30.5146	25.6838	30.6697	32.6697	30.7193	34.4926	0.77435
py05279	19.4645	16.7305	17.308	26.6863	20.9673	25.4792	0.174087
py02293	113.16	84.3065	17.8063	81.7219	29.3511	89.8777	0.231689
py04670	10.9324	9.22352	5.20154	8.04899	13.7137	24.4175	0.189607
py00239	6.84204	10.4253	13.6334	28.6347	17.1207	28.656	3.62594e-14
py02139	7.427	12.246	16.2936	23.0847	20.6364	27.0686	2.04579e-08
py03716	5.43732	8.74013	17.7577	25.8321	22.549	17.3715	2.49592e-12
py06150	7.42987	9.11299	29.6286	43.4445	28.3423	45.8371	5.41497e-13
py00058	65.4974	51.6689	49.5782	62.5673	65.5114	78.3068	0.925123
py00760	16.8455	17.2746	15.7943	37.5904	26.2962	25.8981	1.23925e-06
py04476	37.3469	66.9167	53.9639	63.5852	54.4706	101.361	0.0274896
py05693	4.42874	3.5105	7.52382	13.7977	11.3136	5.98076	1.10719e-08
py09413	8.79951	5.59683	12.4506	106.519	124.904	43.302	1.76826e-37
py10035	3.45497	0.849041	4.84719	13.9578	6.77176	8.03685	9.30957e-12
py10355	1.03742	0.0574327	1.15639	5.56745	2.30045	1.3991	6.84744e-08
py10461	5.48106	6.9035	14.3154	15.8656	10.2561	11.1167	1.31546e-08
py00767	7.82898	8.93799	10.7161	22.3364	19.3743	58.3554	3.97755e-09
py07023	2.41124	0.804876	1.69428	1.66437	1.3492	7.41731	0.309131

## Sheet: 3d
Dataset 2. The list of TFs exhibiting differential transcription in 6h, 1d, 2d, 3d and 5d samples in N. yezoensis.
The list of TFs exhibiting differential transcription in 3d samples in N. yezoensis.
	Average FPKM
gene ID	control	6h	1d	2d	3d	5d	3dvscontrol_padj
py03708	3.30666	0.756081	7.23249	21.5734	39.3892	31.2322	2.41313e-16
py08760	261.145	276.001	130.12	120.752	124.474	132.704	0.00136094
py00653	0.18439	0.163294	0.207742	0.0547245	0.168011	11.2905	0.943768
py01852	170.529	170.816	72.2916	47.8115	42.1594	43.2961	1.36441e-09
py04271	0.113639	0.0124201	1.76752	0.486474	0.509855	80.5163	0.0232062
py07301	23.2717	35.8774	40.2228	37.0674	32.1164	53.2763	0.0514697
py09539	4.21818	6.23264	12.8151	11.5306	15.8493	41.9746	1.37966e-06
pyi00436	10.4366	5.82028	12.0587	77.1764	85.2194	51.3835	8.78893e-09
pyi00741	0.292744	0.0709999	0.059927	5.82342	13.0923	7.74611	2.08406e-15
py02281	198.702	79.1435	42.3643	84.2936	131.903	86.6907	0.476844
py04238	70.925	31.6243	47.1757	37.8237	34.5927	27.857	0.0295412
py06126	7.50987	8.93582	13.7994	33.0494	31.9651	27.9699	4.27543e-12
py08006	23.4186	40.9563	19.6292	69.8314	46.8113	51.0977	0.00334379
py00690	16.8456	43.7607	56.5003	55.6178	64.092	54.5443	3.82193e-11
py05834	83.115	11.0015	11.4222	18.438	11.867	17.5502	4.13445e-09
py00984	116.069	41.6926	25.9211	26.2502	28.8508	24.3753	1.09418e-07
py04398	224.035	147.31	112.002	56.0079	151.775	131.764	0.273495
py08093	6.31685	10.666	11.5544	10.9287	10.929	12.537	0.0100462
py04670	10.9324	9.22352	5.20154	8.04899	13.7137	24.4175	0.617243
py00058	65.4974	51.6689	49.5782	62.5673	65.5114	78.3068	0.921315
py04476	37.3469	66.9167	53.9639	63.5852	54.4706	101.361	0.113378
py09413	8.79951	5.59683	12.4506	106.519	124.904	43.302	1.3005e-15
py07023	2.41124	0.804876	1.69428	1.66437	1.3492	7.41731	0.0855687

## Sheet: 5d
Dataset 2. The list of TFs exhibiting differential transcription in 6h, 1d, 2d, 3d and 5d samples in N. yezoensis.
The list of TFs exhibiting differential transcription in 5d samples in N. yezoensis.
	Average FPKM
gene ID	control	6h	1d	2d	3d	5d	5dvscontrol_padj
py05452	3.30043	4.19943	5.24957	5.60748	6.61946	21.4197	7.18116e-11
py10223	16.604	31.7707	25.7007	18.1502	24.1446	147.801	2.93886e-47
py00463	143.51	46.1923	29	23.665	29.2066	39.6882	8.63269e-12
py09191	15.3177	12.8447	18.8965	19.5401	26.0381	158.411	2.59976e-38
py09718	424.214	41.3383	51.2407	41.6757	53.0531	206.578	5.78073e-06
py10483	58.9925	65.27	36.9123	26.9245	35.9409	70.6101	0.304066
py03708	3.30666	0.756081	7.23249	21.5734	39.3892	31.2322	7.71239e-29
py05743	18.8221	52.2574	38.9208	25.4498	33.7598	47.5542	5.61167e-07
py05814	7.20673	8.20493	9.01563	15.6928	12.2534	30.2324	5.35781e-11
py08760	261.145	276.001	130.12	120.752	124.474	132.704	0.000240559
py10100	221.622	106.123	69.6655	75.2274	70.9002	177.172	0.233353
py02148	72.3842	64.5582	27.4978	33.5575	40.3054	59.9123	0.215925
py07677	0.176111	0.497465	0.544697	0.243328	0.383377	41.9867	8.03957e-52
py00653	0.18439	0.163294	0.207742	0.0547245	0.168011	11.2905	3.76167e-08
py01089	25.8617	46.2871	20.5931	18.3537	21.4446	46.4099	0.00374412
py01695	139.102	48.7842	45.0915	32.8333	36.5879	70.1712	2.38695e-05
py01852	170.529	170.816	72.2916	47.8115	42.1594	43.2961	6.59725e-13
py01918	10.3768	8.27741	10.8572	13.7988	10.7524	28.4619	1.44666e-10
py02035	3.01374	8.34315	25.0764	9.02787	7.62757	375.07	2.37858e-204
py02565	5.778	0.145988	0.0873483	0.0273062	0	1.32469	0.00285853
py02709	92.0533	101.868	35.8751	10.5697	16.4229	170.598	0.000606491
py03739	5.64654	1.4231	2.10034	3.09343	3.07391	8.9184	0.129516
py04051	0.0514673	0.0857705	0.0173258	0.0770108	0.0963293	14.3338	4.77626e-23
py04271	0.113639	0.0124201	1.76752	0.486474	0.509855	80.5163	3.76366e-76
py04355	2.46729	0.493732	6.14518	4.38751	4.0964	22.7987	2.90101e-30
py04491	174.222	147.015	105.382	91.1986	91.9215	102.432	0.00958287
py04611	30.4122	178.618	126.35	31.0618	44.2648	82.0394	4.81308e-08
py05914	20.843	28.0654	18.5315	12.4402	14.8574	144.665	2.45003e-29
py06393	4.68732	8.37742	17.558	29.2136	18.1133	189.933	5.13304e-100
py07301	23.2717	35.8774	40.2228	37.0674	32.1164	53.2763	7.41429e-07
py08072	1.39497	1.70616	1.73112	8.24917	3.59933	16.931	9.62884e-20
py08412	13.2695	37.9414	44.7999	28.5094	22.3971	199.661	3.46827e-58
py09190	3.65801	0.961656	1.79362	2.84187	2.33411	7.08603	0.0170077
py09539	4.21818	6.23264	12.8151	11.5306	15.8493	41.9746	4.46623e-22
py09575	0.155295	0.0269065	0	0.0435377	0.037155	5.04621	4.70294e-14
py10387	11.5843	19.996	6.96209	5.13571	6.52324	7.3463	0.00907582
py10388	0.574177	3.83649	3.31764	1.18959	4.58986	13.8323	5.15825e-30
py10538	10.4905	27.4105	35.2368	19.8469	22.9008	101.384	1.04924e-36
py11397	0.469885	0.757558	2.18542	2.10797	2.1939	27.9579	1.73603e-91
pyi00436	10.4366	5.82028	12.0587	77.1764	85.2194	51.3835	4.79172e-17
pyi00741	0.292744	0.0709999	0.059927	5.82342	13.0923	7.74611	1.87582e-16
py03483	9.71076	6.07567	5.68653	8.00057	6.03847	10.8459	0.634533
py09184	19.8562	37.7847	47.3141	22.6813	26.1855	147.659	8.70369e-27
py04263	40.5449	21.4621	25.7521	45.4984	34.1201	123.285	4.28249e-15
py06126	7.50987	8.93582	13.7994	33.0494	31.9651	27.9699	2.40332e-14
py01653	478.572	623.362	202.318	91.2629	99.2424	446.058	0.718961
py00690	16.8456	43.7607	56.5003	55.6178	64.092	54.5443	1.32156e-12
py03649	146.557	94.4449	42.6343	53.4405	64.8757	139.145	0.751929
py08411	0.946227	6.27135	3.84671	4.22681	2.66609	18.6957	1.37617e-19
py07666	0.218278	0.0546041	0.321332	0.215363	0.129879	52.7926	1.66922e-11
py08997	30.4155	13.4063	12.266	20.4581	18.3657	23.2169	0.193643
py01762	2.54345	8.58676	19.3456	8.77733	7.00765	349.083	1.0911e-166
py05834	83.115	11.0015	11.4222	18.438	11.867	17.5502	1.28047e-17
py04398	224.035	147.31	112.002	56.0079	151.775	131.764	0.0485506
py06817	288.029	305.739	140.536	101.377	126.638	164.072	0.00189531
py08093	6.31685	10.666	11.5544	10.9287	10.929	12.537	0.000261105
py08181	23.9864	12.2632	13.6834	20.6156	20.6347	48.7659	0.00092832
py05086	110.405	188.813	213.023	256.165	256.344	449.917	5.29986e-23
py04303	29.9269	51.4679	53.1707	53.1042	50.2605	95.288	1.8131e-14
py09256	25.6525	45.1421	25.464	23.7843	36.6278	151.02	1.20798e-16
py09164	55.6061	57.1297	28.0856	35.8526	47.4288	76.5181	0.0391101
py02293	113.16	84.3065	17.8063	81.7219	29.3511	89.8777	0.222616
py03987	17.0728	10.5602	20.8072	20.3815	20.2326	33.629	0.000194566
py04104	0.568521	0.332364	12.9431	1.5577	1.38662	125.824	8.53811e-16
py04670	10.9324	9.22352	5.20154	8.04899	13.7137	24.4175	0.000172218
py00239	6.84204	10.4253	13.6334	28.6347	17.1207	28.656	3.58305e-18
py02139	7.427	12.246	16.2936	23.0847	20.6364	27.0686	1.59868e-09
py03710	20.9405	24.6606	30.5879	28.8683	27.0989	41.0393	0.000214353
py05908	2.5066	3.74234	6.54199	5.71654	5.35654	10.2112	1.63816e-11
py00058	65.4974	51.6689	49.5782	62.5673	65.5114	78.3068	0.367078
py03437	73.2011	31.843	48.2257	57.7205	58.1044	96.9983	0.135131
py03812	36.5933	35.6724	42.9303	37.9093	40.8061	76.1157	0.000124042
py04476	37.3469	66.9167	53.9639	63.5852	54.4706	101.361	1.02545e-08
py04771	1.53545	0.432215	1.64196	3.22488	1.77604	6.14325	1.70941e-09
py06414	120.102	88.5146	68.1847	83.603	74.2055	105.43	0.445012
py07198	81.3803	45.541	32.162	31.6217	36.1367	69.653	0.44587
py10942	10.4267	10.5143	18.2237	21.1186	20.2572	60.8983	2.26064e-33
py00767	7.82898	8.93799	10.7161	22.3364	19.3743	58.3554	4.39211e-25
py03491	29.3522	78.0997	77.7699	43.2078	47.566	59.2763	4.44596e-06
py07023	2.41124	0.804876	1.69428	1.66437	1.3492	7.41731	1.26285e-06
py11434	14.8339	66.5747	53.8143	44.6879	51.6631	51.1532	4.27939e-15
